# Supplementary material for: HLA‐DQβ1 amino acid position 87 and DQB1*0301 are associated with Chinese Han SLE
Source: Mol Genet Genomic Med. 2018 Apr 19;6(4):541–6. doi: 10.1002/mgg3.403 (PMC6081216; doi:10.1002/mgg3.403)
Supplement: Supplementary file 1 [file MGG3-6-541-s001.xlsx]

## Sheet: Supplementary Table S1
CHR	SNP	position	Alleles	patients	control	P	OR
6	AA_A_105_29911087_P	29911087	P/A	0.3193	0.2801	0.004113	1.206
6	AA_A_105_29911087_S	29911087	A/P	0.3193	0.2801	0.004113	1.206
6	AA_A_107_29911093_G	29911093	P/A	0.2954	0.3108	0.2631	0.9298
6	AA_A_107_29911093_W	29911093	P/A	0.2954	0.3108	0.2631	0.9298
6	AA_A_109_29911099_F	29911099	P/A	0.009082	0.01245	0.2777	0.7271
6	AA_A_109_29911099_L	29911099	P/A	0.009082	0.01245	0.2777	0.7271
6	AA_A_-11_29910371_L	29910371	P/A	0.1267	0.1365	0.3305	0.9175
6	AA_A_-11_29910371_S	29910371	P/A	0.1267	0.1365	0.3305	0.9175
6	AA_A_114_29911114_E	29911114	P/A	0.0588	0.06929	0.1524	0.839
6	AA_A_114_29911114_H	29911114	P/A	0.4694	0.4871	0.235	0.9314
6	AA_A_114_29911114_Q	29911114	P/A	0.153	0.166	0.2349	0.9074
6	AA_A_114_29911114_R	29911114	P/A	0.3188	0.2776	0.002519	1.218
6	AA_A_116_29911120_D	29911120	P/A	0.4718	0.4436	0.0579	1.12
6	AA_A_116_29911120_H	29911120	P/A	0.0588	0.06929	0.1524	0.839
6	AA_A_116_29911120_Y	29911120	P/A	0.4694	0.4871	0.235	0.9314
6	AA_A_127_29911153_K	29911153	P/A	0.478	0.4954	0.2434	0.9326
6	AA_A_127_29911153_N	29911153	P/A	0.478	0.4954	0.2434	0.9326
6	AA_A_142_29911198_I	29911198	P/A	0.304	0.3191	0.2764	0.9321
6	AA_A_142_29911198_T	29911198	P/A	0.304	0.3191	0.2764	0.9321
6	AA_A_144_29911204_K	29911204	P/A	0.2137	0.2369	0.0628	0.8752
6	AA_A_144_29911204_Q	29911204	P/A	0.2137	0.2369	0.0628	0.8752
6	AA_A_145_29911207_H	29911207	P/A	0.304	0.3191	0.2764	0.9321
6	AA_A_145_29911207_R	29911207	P/A	0.304	0.3191	0.2764	0.9321
6	AA_A_149_29911219_A	29911219	P/A	0.05067	0.0556	0.4625	0.9066
6	AA_A_149_29911219_T	29911219	P/A	0.05067	0.0556	0.4625	0.9066
6	AA_A_-15_29910359_L	29910359	P/A	0.4957	0.4751	0.1679	1.086
6	AA_A_-15_29910359_V	29910359	P/A	0.4957	0.4751	0.1679	1.086
6	AA_A_150_29911222_A	29911222	P/A	0.02677	0.02822	0.7673	0.9473
6	AA_A_150_29911222_V	29911222	P/A	0.02677	0.02822	0.7673	0.9473
6	AA_A_151_29911225_H	29911225	P/A	0.1883	0.2075	0.1085	0.8864
6	AA_A_151_29911225_R	29911225	P/A	0.1883	0.2075	0.1085	0.8864
6	AA_A_152_29911228_A	29911228	P/A	0.2815	0.2378	0.0008117	1.256
6	AA_A_152_29911228_E	29911228	P/A	0.07935	0.08714	0.3462	0.9029
6	AA_A_152_29911228_V	29911228	P/A	0.4183	0.3938	0.09512	1.107
6	AA_A_152_29911228_W	29911228	P/A	0.05688	0.06846	0.1109	0.8206
6	AA_A_156_29911240_L	29911240	P/A	0.5196	0.4797	0.007528	1.173
6	AA_A_156_29911240_Q	29911240	P/A	0.4293	0.3846	0.002362	1.203
6	AA_A_156_29911240_R	29911240	P/A	0.02677	0.02822	0.7673	0.9473
6	AA_A_156_29911240_W	29911240	P/A	0.06358	0.0668	0.6618	0.9484
6	AA_A_158_29911246_A	29911246	P/A	0.02677	0.02822	0.7673	0.9473
6	AA_A_158_29911246_V	29911246	P/A	0.02677	0.02822	0.7673	0.9473
6	AA_A_161_29911255_D	29911255	P/A	0.02629	0.03112	0.3345	0.8406
6	AA_A_161_29911255_E	29911255	P/A	0.02629	0.03112	0.3345	0.8406
6	AA_A_163_29911261_R	29911261	P/A	0.3102	0.2676	0.001635	1.231
6	AA_A_163_29911261_T	29911261	A/P	0.3102	0.2676	0.001635	1.231
6	AA_A_166_29911270_D	29911270	P/A	0.2008	0.2046	0.7518	0.9768
6	AA_A_166_29911270_E	29911270	P/A	0.2008	0.2046	0.7518	0.9768
6	AA_A_167_29911273_G	29911273	P/A	0.2008	0.2046	0.7518	0.9768
6	AA_A_167_29911273_W	29911273	P/A	0.2008	0.2046	0.7518	0.9768
6	AA_A_17_29910582	29910582	P/A	0.0588	0.06929	0.1524	0.839
6	AA_A_184_29911902_A	29911902	P/A	0.3394	0.361	0.1298	0.9094
6	AA_A_184_29911902_P	29911902	P/A	0.3394	0.361	0.1298	0.9094
6	AA_A_193_29911929_A	29911929	P/A	0.457	0.4851	0.05976	0.8934
6	AA_A_193_29911929_P	29911929	P/A	0.457	0.4851	0.05976	0.8934
6	AA_A_194_29911932_I	29911932	P/A	0.457	0.4851	0.05976	0.8934
6	AA_A_194_29911932_V	29911932	P/A	0.457	0.4851	0.05976	0.8934
6	AA_A_207_29911971_G	29911971	P/A	0.457	0.4851	0.05976	0.8934
6	AA_A_207_29911971_S	29911971	P/A	0.457	0.4851	0.05976	0.8934
6	AA_A_245_29912085_A	29912085	P/A	0.008604	0.008299	0.911	1.037
6	AA_A_245_29912085_V	29912085	P/A	0.008604	0.008299	0.911	1.037
6	AA_A_246_29912088_A	29912088	P/A	0.153	0.166	0.2349	0.9074
6	AA_A_246_29912088_S	29912088	P/A	0.153	0.166	0.2349	0.9074
6	AA_A_253_29912109_E	29912109	P/A	0.457	0.4851	0.05976	0.8934
6	AA_A_253_29912109_Q	29912109	P/A	0.457	0.4851	0.05976	0.8934
6	AA_A_276_29912280_L	29912280	P/A	0.3781	0.351	0.05968	1.124
6	AA_A_276_29912280_P	29912280	P/A	0.3781	0.351	0.05968	1.124
6	AA_A_282_29912298_I	29912298	P/A	0.174	0.1763	0.836	0.9839
6	AA_A_282_29912298_V	29912298	P/A	0.174	0.1763	0.836	0.9839
6	AA_A_283_29912301_H	29912301	P/A	0.001912	0.00166	0.8411	1.152
6	AA_A_283_29912301_P	29912301	P/A	0.001912	0.00166	0.8411	1.152
6	AA_A_294_29912334_F	29912334	P/A	0.4479	0.4726	0.09705	0.9053
6	AA_A_294_29912334_L	29912334	P/A	0.4479	0.4726	0.09705	0.9053
6	AA_A_298_29912346_F	29912346	P/A	0.1176	0.1241	0.5065	0.9409
6	AA_A_298_29912346_I	29912346	P/A	0.1176	0.1241	0.5065	0.9409
6	AA_A_299_29912349_A	29912349	P/A	0.1439	0.1535	0.3647	0.9266
6	AA_A_299_29912349_T	29912349	P/A	0.1439	0.1535	0.3647	0.9266
6	AA_A_307_29912373_M	29912373	P/A	0.1176	0.1241	0.5065	0.9409
6	AA_A_307_29912373_R	29912373	P/A	0.1176	0.1241	0.5065	0.9409
6	AA_A_311_29912385_K	29912385	P/A	0.174	0.1763	0.836	0.9839
6	AA_A_311_29912385_N	29912385	P/A	0.174	0.1763	0.836	0.9839
6	AA_A_321_29912857_S	29912857	P/A	0.3781	0.351	0.05968	1.124
6	AA_A_321_29912857_T	29912857	P/A	0.3781	0.351	0.05968	1.124
6	AA_A_334_29913038_M	29913038	P/A	0.1439	0.1535	0.3647	0.9266
6	AA_A_334_29913038_V	29913038	P/A	0.1439	0.1535	0.3647	0.9266
6	AA_A_43_29910660	29910660	P/A	0.002868	0.00249	0.806	1.152
6	AA_A_44_29910663	29910663	P/A	0.02677	0.02822	0.7673	0.9473
6	AA_A_56_29910699	29910699	P/A	0.1095	0.11	0.9578	0.995
6	AA_A_62_29910717_E	29910717	P/A	0.174	0.1763	0.836	0.9839
6	AA_A_62_29910717_G	29910717	P/A	0.2954	0.3108	0.2631	0.9298
6	AA_A_62_29910717_Q	29910717	P/A	0.4288	0.3917	0.01162	1.166
6	AA_A_62_29910717_R	29910717	P/A	0.1018	0.1212	0.04023	0.8222
6	AA_A_63_29910720_E	29910720	P/A	0.1018	0.1212	0.04023	0.8222
6	AA_A_63_29910720_N	29910720	P/A	0.1018	0.1212	0.04023	0.8222
6	AA_A_65_29910726	29910726	G/R	0.174	0.1763	0.836	0.9839
6	AA_A_66_29910729	29910729	K/N	0.4694	0.4871	0.235	0.9314
6	AA_A_67_29910732	29910732	M/V	0.02677	0.02822	0.7673	0.9473
6	AA_A_70_29910741	29910741	Q/H	0.3489	0.3178	0.02711	1.15
6	AA_A_73_29910750	29910750	I/T	0.1176	0.1241	0.5065	0.9409
6	AA_A_74_29910753	29910753	H/D	0.2954	0.3108	0.2631	0.9298
6	AA_A_76_29910759_A	29910759	P/A	0.05306	0.05768	0.4999	0.9155
6	AA_A_76_29910759_E	29910759	P/A	0.1759	0.1772	0.9112	0.9913
6	AA_A_76_29910759_V	29910759	P/A	0.229	0.2349	0.6407	0.9675
6	AA_A_77_29910762_D	29910762	P/A	0.229	0.2349	0.6407	0.9675
6	AA_A_77_29910762_N	29910762	P/A	0.229	0.2349	0.6407	0.9675
6	AA_A_79_29910768	29910768	R/G	0.174	0.1763	0.836	0.9839
6	AA_A_80_29910771	29910771	I/T	0.174	0.1763	0.836	0.9839
6	AA_A_81_29910774	29910774	A/L	0.174	0.1763	0.836	0.9839
6	AA_A_82_29910777	29910777	L/R	0.174	0.1763	0.836	0.9839
6	AA_A_83_29910780	29910780	R/G	0.174	0.1763	0.836	0.9839
6	AA_A_9_29910558_F	29910558	P/A	0.2978	0.3191	0.1232	0.905
6	AA_A_9_29910558_S	29910558	P/A	0.2328	0.2456	0.3137	0.9318
6	AA_A_9_29910558_T	29910558	P/A	0.1176	0.1241	0.5065	0.9409
6	AA_A_9_29910558_Y	29910558	P/A	0.3518	0.3112	0.00385	1.201
6	AA_A_90_29910801_A	29910801	A/P	0.3102	0.2676	0.001635	1.231
6	AA_A_90_29910801_D	29910801	P/A	0.3102	0.2676	0.001635	1.231
6	AA_A_95_29911057_I	29911057	P/A	0.4694	0.4871	0.235	0.9314
6	AA_A_95_29911057_L	29911057	P/A	0.1769	0.1788	0.8629	0.9866
6	AA_A_95_29911057_V	29911057	P/A	0.2925	0.3083	0.2503	0.9278
6	AA_A_97_29911063_I	29911063	P/A	0.369	0.3386	0.03304	1.142
6	AA_A_97_29911063_M	29911063	P/A	0.3093	0.3212	0.392	0.9464
6	AA_A_97_29911063_R	29911063	P/A	0.3217	0.3402	0.1874	0.9196
6	AA_A_99_29911069_C	29911069	P/A	0.09704	0.09295	0.6404	1.049
6	AA_A_99_29911069_F	29911069	P/A	0.174	0.1763	0.836	0.9839
6	AA_A_99_29911069_Y	29911069	P/A	0.271	0.2693	0.8958	1.009
6	AA_B_-10_31324892_A	31324892	P/A	0.2605	0.2336	0.03659	1.156
6	AA_B_-10_31324892_G	31324892	P/A	0.2615	0.234	0.03313	1.159
6	AA_B_103_31324183_L	31324183	P/A	0.2586	0.2647	0.641	0.9688
6	AA_B_103_31324183_V	31324183	P/A	0.2586	0.2647	0.641	0.9688
6	AA_B_11_31324704	31324704	S/A	0.2218	0.2062	0.2034	1.097
6	AA_B_-11_31324895_S	31324895	P/A	0.4952	0.4701	0.09281	1.106
6	AA_B_-11_31324895_W	31324895	A/P	0.4962	0.4705	0.086	1.108
6	AA_B_113_31324153	31324153	Y/H	0.1004	0.1083	0.3867	0.9187
6	AA_B_114_31324150_D	31324150	P/A	0.3881	0.4046	0.2614	0.9337
6	AA_B_114_31324150_H	31324150	P/A	0.02772	0.02573	0.678	1.08
6	AA_B_114_31324150_N	31324150	P/A	0.4149	0.4303	0.2976	0.9389
6	AA_B_116_31324144_D	31324144	P/A	0.0521	0.06017	0.2422	0.8586
6	AA_B_116_31324144_F	31324144	P/A	0.1056	0.09295	0.1546	1.153
6	AA_B_116_31324144_L	31324144	P/A	0.1611	0.1627	0.8869	0.9885
6	AA_B_116_31324144_S	31324144	P/A	0.3255	0.3282	0.8478	0.9878
6	AA_B_116_31324144_Y	31324144	P/A	0.3595	0.356	0.8098	1.015
6	AA_B_12_31324701	31324701	V/M	0.2228	0.2079	0.2256	1.092
6	AA_B_131_31324099	31324099	R/S	0.2486	0.2324	0.2042	1.093
6	AA_B_143_31324063	31324063	S/T	0.1396	0.1328	0.5068	1.06
6	AA_B_145_31324057	31324057	L/R	0.1076	0.1154	0.4073	0.9242
6	AA_B_147_31324051	31324051	L/W	0.1396	0.1328	0.5068	1.06
6	AA_B_152_31324036	31324036	E/V	0.3996	0.4075	0.5923	0.9679
6	AA_B_156_31324024_D	31324024	P/A	0.03203	0.02739	0.359	1.175
6	AA_B_156_31324024_L	31324024	P/A	0.2519	0.249	0.8198	1.016
6	AA_B_156_31324024_R	31324024	P/A	0.0282	0.02822	0.9979	0.9995
6	AA_B_156_31324024_W	31324024	P/A	0.1936	0.1934	0.9842	1.001
6	AA_B_158_31324018	31324018	P/A	0.07075	0.05436	0.02292	1.324
6	AA_B_-16_31324910_L	31324910	P/A	0.2839	0.2929	0.506	0.9571
6	AA_B_-16_31324910_V	31324910	P/A	0.2849	0.2934	0.5321	0.9596
6	AA_B_163_31324003_E	31324003	P/A	0.3647	0.361	0.7953	1.016
6	AA_B_163_31324003_L	31324003	P/A	0.5096	0.4834	0.07998	1.11
6	AA_B_163_31324003_T	31324003	P/A	0.1467	0.1224	0.01669	1.233
6	AA_B_167_31323991_S	31323991	P/A	0.02533	0.03485	0.06363	0.7198
6	AA_B_167_31323991_W	31323991	P/A	0.02533	0.03485	0.06363	0.7198
6	AA_B_171_31323979	31323979	H/Y	0.09608	0.1095	0.1388	0.864
6	AA_B_177_31323961_D	31323961	P/A	0.1812	0.1714	0.3892	1.07
6	AA_B_177_31323961_E	31323961	A/P	0.1812	0.1714	0.3892	1.07
6	AA_B_178_31323958	31323958	K/T	0.1663	0.161	0.6282	1.04
6	AA_B_180_31323952	31323952	E/Q	0.1812	0.1714	0.3892	1.07
6	AA_B_194_31323336_I	31323336	P/A	0.2089	0.2257	0.1723	0.9057
6	AA_B_194_31323336_V	31323336	P/A	0.2089	0.2257	0.1723	0.9057
6	AA_B_199_31323321_A	31323321	P/A	0.02533	0.03444	0.07504	0.7287
6	AA_B_199_31323321_V	31323321	P/A	0.02533	0.03444	0.07504	0.7287
6	AA_B_-21_31324925_M	31324925	P/A	0.13	0.1166	0.1712	1.132
6	AA_B_-21_31324925_T	31324925	P/A	0.131	0.117	0.1556	1.137
6	AA_B_211_31323285_A	31323285	P/A	0.01625	0.009959	0.0618	1.642
6	AA_B_211_31323285_G	31323285	P/A	0.01625	0.009959	0.0618	1.642
6	AA_B_-23_31324931_L	31324931	P/A	0.13	0.1166	0.1712	1.132
6	AA_B_-23_31324931_R	31324931	P/A	0.131	0.117	0.1556	1.137
6	AA_B_24_31324665_A	31324665	P/A	0.4885	0.5021	0.3646	0.9472
6	AA_B_24_31324665_S	31324665	P/A	0.1587	0.1465	0.2546	1.099
6	AA_B_24_31324665_T	31324665	P/A	0.3537	0.3515	0.8733	1.01
6	AA_B_245_31323183_A	31323183	P/A	0.01912	0.02324	0.3403	0.8194
6	AA_B_245_31323183_T	31323183	P/A	0.01912	0.02324	0.3403	0.8194
6	AA_B_275_31323000_E	31323000	P/A	0.00239	0.0004149	0.07003	5.771
6	AA_B_275_31323000_x	31323000	P/A	0.00239	0.0004149	0.07003	5.771
6	AA_B_282_31322979_I	31322979	P/A	0.4828	0.4651	0.2369	1.073
6	AA_B_282_31322979_V	31322979	P/A	0.4814	0.4647	0.265	1.069
6	AA_B_282_31322979_x	31322979	P/A	0.00239	0.0004149	0.07003	5.771
6	AA_B_295_31322940_A	31322940	P/A	0.00239	0.0004149	0.07003	5.771
6	AA_B_295_31322940_x	31322940	P/A	0.00239	0.0004149	0.07003	5.771
6	AA_B_296_31322937_V	31322937	P/A	0.00239	0.0004149	0.07003	5.771
6	AA_B_296_31322937_x	31322937	P/A	0.00239	0.0004149	0.07003	5.771
6	AA_B_298_31322931_V	31322931	P/A	0.00239	0.0004149	0.07003	5.771
6	AA_B_298_31322931_x	31322931	P/A	0.00239	0.0004149	0.07003	5.771
6	AA_B_299_31322928_I	31322928	P/A	0.00239	0.0004149	0.07003	5.771
6	AA_B_299_31322928_x	31322928	P/A	0.00239	0.0004149	0.07003	5.771
6	AA_B_30_31324647	31324647	G/D	0.003824	0.004564	0.7024	0.8372
6	AA_B_300_31322925_G	31322925	P/A	0.00239	0.0004149	0.07003	5.771
6	AA_B_300_31322925_x	31322925	P/A	0.00239	0.0004149	0.07003	5.771
6	AA_B_305_31322910_A	31322910	P/A	0.4871	0.4722	0.3184	1.061
6	AA_B_305_31322910_T	31322910	P/A	0.4885	0.4726	0.2865	1.066
6	AA_B_305_31322910_x	31322910	P/A	0.00239	0.0004149	0.07003	5.771
6	AA_B_307_31322904_x	31322904	P/A	0.00239	0.0004149	0.07003	5.771
6	AA_B_32_31324641	31324641	L/Q	0.2471	0.2361	0.3882	1.062
6	AA_B_325_31322303_C	31322303	P/A	0.4154	0.4162	0.9572	0.9968
6	AA_B_325_31322303_S	31322303	P/A	0.4168	0.4166	0.9876	1.001
6	AA_B_325_31322303_x	31322303	P/A	0.00239	0.0004149	0.07003	5.771
6	AA_B_41_31324614	31324614	T/P	0.3289	0.3274	0.9156	1.007
6	AA_B_45_31324602_E	31324602	P/A	0.175	0.1622	0.2554	1.095
6	AA_B_45_31324602_G	31324602	P/A	0.04207	0.03568	0.268	1.187
6	AA_B_45_31324602_K	31324602	P/A	0.2223	0.212	0.4055	1.062
6	AA_B_45_31324602_M	31324602	P/A	0.3389	0.3485	0.4972	0.9582
6	AA_B_45_31324602_T	31324602	P/A	0.2237	0.2415	0.1593	0.9051
6	AA_B_46_31324599	31324599	P/A	0.3389	0.3485	0.4972	0.9582
6	AA_B_52_31324581	31324581	V/I	0.04207	0.03568	0.268	1.187
6	AA_B_62_31324551	31324551	G/R	0.06644	0.06888	0.7456	0.9621
6	AA_B_63_31324548	31324548	N/E	0.3609	0.3548	0.6688	1.027
6	AA_B_65_31324542	31324542	R/Q	0.06788	0.07054	0.7258	0.9595
6	AA_B_66_31324539_I	31324539	P/A	0.1707	0.1701	0.9627	1.004
6	AA_B_66_31324539_K	31324539	P/A	0.1033	0.09959	0.6843	1.041
6	AA_B_66_31324539_N	31324539	P/A	0.06788	0.07054	0.7258	0.9595
6	AA_B_67_31324536_C	31324536	P/A	0.1114	0.09419	0.05759	1.205
6	AA_B_67_31324536_F	31324536	P/A	0.1458	0.1444	0.8945	1.011
6	AA_B_67_31324536_M	31324536	P/A	0.06788	0.07054	0.7258	0.9595
6	AA_B_67_31324536_S	31324536	P/A	0.4708	0.4834	0.4	0.9509
6	AA_B_67_31324536_Y	31324536	P/A	0.2055	0.2075	0.8736	0.9883
6	AA_B_69_31324530_A	31324530	P/A	0.1668	0.166	0.9391	1.006
6	AA_B_69_31324530_R	31324530	P/A	0.1033	0.09959	0.6843	1.041
6	AA_B_69_31324530_T	31324530	P/A	0.2696	0.2656	0.7601	1.021
6	AA_B_70_31324527_K	31324527	P/A	0.02533	0.02407	0.7843	1.054
6	AA_B_70_31324527_N	31324527	P/A	0.2696	0.2656	0.7601	1.021
6	AA_B_70_31324527_Q	31324527	P/A	0.1773	0.171	0.5728	1.045
6	AA_B_70_31324527_S	31324527	P/A	0.06788	0.07054	0.7258	0.9595
6	AA_B_71_31324524	31324524	A/T	0.2696	0.2656	0.7601	1.021
6	AA_B_74_31324515	31324515	D/Y	0.2409	0.2187	0.07645	1.134
6	AA_B_76_31324509	31324509	V/E	0.1033	0.09959	0.6843	1.041
6	AA_B_77_31324506_D	31324506	P/A	0.02199	0.02531	0.4654	0.8658
6	AA_B_77_31324506_N	31324506	P/A	0.3556	0.3855	0.03881	0.8799
6	AA_B_77_31324506_S	31324506	P/A	0.3767	0.4108	0.01952	0.8668
6	AA_B_-8_31324886_L	31324886	P/A	0.4589	0.4871	0.05835	0.8928
6	AA_B_-8_31324886_V	31324886	P/A	0.4579	0.4867	0.05368	0.8909
6	AA_B_80_31324497_I	31324497	P/A	0.1793	0.1954	0.1657	0.8991
6	AA_B_80_31324497_N	31324497	P/A	0.392	0.4207	0.05	0.8875
6	AA_B_80_31324497_T	31324497	P/A	0.2137	0.2253	0.347	0.9343
6	AA_B_81_31324494	31324494	A/L	0.3556	0.3855	0.03881	0.8799
6	AA_B_82_31324491	31324491	L/R	0.392	0.4207	0.05	0.8875
6	AA_B_83_31324488	31324488	R/G	0.392	0.4207	0.05	0.8875
6	AA_B_9_31324710_D	31324710	P/A	0.01338	0.009129	0.1742	1.473
6	AA_B_9_31324710_H	31324710	P/A	0.2366	0.2174	0.1249	1.116
6	AA_B_9_31324710_Y	31324710	A/P	0.2495	0.2266	0.07081	1.135
6	AA_B_94_31324210	31324210	I/T	0.2022	0.2158	0.2645	0.9212
6	AA_B_95_31324207_I	31324207	P/A	0.2132	0.227	0.2661	0.9228
6	AA_B_95_31324207_L	31324207	P/A	0.4842	0.5066	0.1336	0.9142
6	AA_B_95_31324207_W	31324207	P/A	0.2729	0.2797	0.6149	0.9669
6	AA_B_97_31324201_N	31324201	P/A	0.02581	0.02407	0.7075	1.074
6	AA_B_97_31324201_R	31324201	P/A	0.3867	0.3979	0.4422	0.954
6	AA_B_97_31324201_S	31324201	P/A	0.08652	0.08921	0.7505	0.967
6	AA_B_97_31324201_T	31324201	P/A	0.2629	0.2722	0.4825	0.9537
6	AA_B_97_31324201_V	31324201	P/A	0.01243	0.01079	0.6075	1.154
6	AA_B_97_31324201_W	31324201	P/A	0.002868	0.00166	0.3904	1.73
6	AA_B_99_31324195_S	31324195	P/A	0.01482	0.0112	0.2834	1.328
6	AA_B_99_31324195_Y	31324195	P/A	0.0153	0.0112	0.2284	1.371
6	AA_C_1_31239645_C	31239645	P/A	0.2916	0.3029	0.4075	0.9473
6	AA_C_1_31239645_G	31239645	P/A	0.2916	0.3029	0.4075	0.9473
6	AA_C_103_31239089	31239089	V/L	0.2371	0.2303	0.5904	1.039
6	AA_C_11_31239615	31239615	S/A	0.2428	0.268	0.05323	0.8757
6	AA_C_113_31239059	31239059	H/Y	0.06405	0.06929	0.4826	0.9192
6	AA_C_114_31239056	31239056	N/D	0.1544	0.1668	0.2586	0.912
6	AA_C_116_31239050_F	31239050	P/A	0.1668	0.1867	0.0814	0.8721
6	AA_C_116_31239050_L	31239050	P/A	0.0588	0.06183	0.6704	0.9479
6	AA_C_116_31239050_S	31239050	P/A	0.4532	0.4427	0.4833	1.043
6	AA_C_116_31239050_Y	31239050	P/A	0.3212	0.3087	0.3673	1.06
6	AA_C_138_31238984	31238984	K/T	0.008604	0.005394	0.1939	1.6
6	AA_C_14_31239606	31239606	W/R	0.04732	0.06888	0.002177	0.6715
6	AA_C_143_31238969	31238969	S/T	0.001912	0.001245	0.5709	1.537
6	AA_C_147_31238957	31238957	L/W	0.1979	0.1747	0.0457	1.166
6	AA_C_-15_31239820_I	31239820	P/A	0.2701	0.256	0.2849	1.075
6	AA_C_-15_31239820_L	31239820	P/A	0.2701	0.256	0.2849	1.075
6	AA_C_152_31238942_A	31238942	P/A	0.1969	0.1755	0.06513	1.152
6	AA_C_152_31238942_E	31238942	P/A	0.2882	0.2643	0.07309	1.127
6	AA_C_152_31238942_T	31238942	P/A	0.0913	0.0888	0.7697	1.031
6	AA_C_156_31238930_D	31238930	P/A	0.00717	0.01245	0.07581	0.5729
6	AA_C_156_31238930_L	31238930	P/A	0.4168	0.4494	0.02797	0.8758
6	AA_C_156_31238930_R	31238930	P/A	0.2567	0.2759	0.1455	0.9062
6	AA_C_156_31238930_W	31238930	P/A	0.152	0.1602	0.4522	0.9399
6	AA_C_16_31239600	31239600	S/G	0.01338	0.01452	0.7457	0.9205
6	AA_C_163_31238909_E	31238909	P/A	0.01004	0.01328	0.3148	0.7535
6	AA_C_163_31238909_L	31238909	P/A	0.2371	0.2303	0.5904	1.039
6	AA_C_163_31238909_T	31238909	P/A	0.2471	0.2436	0.7816	1.019
6	AA_C_-17_31239826_A	31239826	P/A	0.1979	0.1747	0.0457	1.166
6	AA_C_-17_31239826_T	31239826	P/A	0.1979	0.1747	0.0457	1.166
6	AA_C_170_31238888	31238888	G/R	0.001912	0.001245	0.5709	1.537
6	AA_C_173_31238879	31238879	K/E	0.2371	0.2303	0.5904	1.039
6	AA_C_177_31238867	31238867	K/E	0.1071	0.1062	0.9265	1.009
6	AA_C_-18_31239829_Q	31239829	P/A	0.001912	0.001245	0.5709	1.537
6	AA_C_-18_31239829_R	31239829	A/P	0.001912	0.001245	0.5709	1.537
6	AA_C_184_31238259_H	31238259	A/P	0.1979	0.1751	0.04982	1.162
6	AA_C_184_31238259_P	31238259	P/A	0.196	0.1739	0.05609	1.158
6	AA_C_184_31238259_R	31238259	P/A	0.001912	0.001245	0.5709	1.537
6	AA_C_193_31238232_L	31238232	P/A	0.000956	0.002075	0.3421	0.4603
6	AA_C_193_31238232_P	31238232	A/P	0.000956	0.002075	0.3421	0.4603
6	AA_C_194_31238229_L	31238229	P/A	0.196	0.1739	0.05609	1.158
6	AA_C_194_31238229_V	31238229	A/P	0.196	0.1739	0.05609	1.158
6	AA_C_21_31239585	31239585	H/R	0.3241	0.3307	0.6372	0.9704
6	AA_C_211_31238178_A	31238178	P/A	0.008126	0.01245	0.1547	0.65
6	AA_C_211_31238178_T	31238178	P/A	0.008126	0.01245	0.1547	0.65
6	AA_C_219_31238154_R	31238154	P/A	0.4852	0.5012	0.2823	0.9378
6	AA_C_219_31238154_W	31238154	P/A	0.4852	0.5012	0.2823	0.9378
6	AA_C_24_31239576	31239576	P/A	0.4283	0.4108	0.235	1.075
6	AA_C_248_31238067_M	31238067	P/A	0.1372	0.1369	0.9798	1.002
6	AA_C_248_31238067_V	31238067	P/A	0.1372	0.1369	0.9798	1.002
6	AA_C_253_31238052_E	31238052	P/A	0.1979	0.1755	0.05424	1.159
6	AA_C_253_31238052_Q	31238052	P/A	0.1979	0.1755	0.05424	1.159
6	AA_C_261_31238028_M	31238028	P/A	0.196	0.1743	0.06098	1.155
6	AA_C_261_31238028_V	31238028	P/A	0.196	0.1743	0.06098	1.155
6	AA_C_267_31238010_P	31238010	P/A	0.1979	0.1755	0.05424	1.159
6	AA_C_267_31238010_Q	31238010	P/A	0.1979	0.1755	0.05424	1.159
6	AA_C_270_31238001_C	31238001	P/A	0.001912	0.00166	0.8411	1.152
6	AA_C_270_31238001_L	31238001	P/A	0.001912	0.00166	0.8411	1.152
6	AA_C_273_31237992_R	31237992	P/A	0.196	0.1743	0.06098	1.155
6	AA_C_273_31237992_S	31237992	P/A	0.196	0.1743	0.06098	1.155
6	AA_C_275_31237862_E	31237862	P/A	0.1544	0.1664	0.2746	0.9148
6	AA_C_275_31237862_G	31237862	P/A	0.0999	0.09378	0.4876	1.073
6	AA_C_275_31237862_K	31237862	P/A	0.05449	0.07303	0.01151	0.7316
6	AA_C_284_31237835_I	31237835	P/A	0.001912	0.00166	0.8411	1.152
6	AA_C_284_31237835_N	31237835	P/A	0.001912	0.00166	0.8411	1.152
6	AA_C_285_31237832_L	31237832	P/A	0.001912	0.00166	0.8411	1.152
6	AA_C_285_31237832_M	31237832	P/A	0.196	0.1743	0.06098	1.155
6	AA_C_285_31237832_V	31237832	P/A	0.1979	0.1755	0.05424	1.159
6	AA_C_289_31237820_A	31237820	P/A	0.001912	0.00166	0.8411	1.152
6	AA_C_289_31237820_S	31237820	P/A	0.001912	0.00166	0.8411	1.152
6	AA_C_291_31237814_L	31237814	P/A	0.001912	0.00166	0.8411	1.152
6	AA_C_291_31237814_P	31237814	P/A	0.001912	0.00166	0.8411	1.152
6	AA_C_295_31237802_A	31237802	P/A	0.196	0.1743	0.06098	1.155
6	AA_C_295_31237802_V	31237802	P/A	0.196	0.1743	0.06098	1.155
6	AA_C_303_31237778_M	31237778	P/A	0.04732	0.06929	0.001818	0.6672
6	AA_C_303_31237778_V	31237778	A/P	0.04732	0.06929	0.001818	0.6672
6	AA_C_304_31237775_M	31237775	P/A	0.3078	0.31	0.878	0.9901
6	AA_C_304_31237775_V	31237775	P/A	0.3078	0.31	0.878	0.9901
6	AA_C_305_31237772_A	31237772	P/A	0.196	0.1743	0.06098	1.155
6	AA_C_305_31237772_T	31237772	P/A	0.196	0.1743	0.06098	1.155
6	AA_C_306_31237769_A	31237769	P/A	0.1979	0.1755	0.05424	1.159
6	AA_C_306_31237769_V	31237769	P/A	0.1979	0.1755	0.05424	1.159
6	AA_C_307_31237766_K	31237766	P/A	0.004302	0.007054	0.2243	0.6082
6	AA_C_307_31237766_M	31237766	P/A	0.1917	0.1676	0.03572	1.177
6	AA_C_307_31237766_V	31237766	P/A	0.196	0.1743	0.06098	1.155
6	AA_C_308_31237763_I	31237763	P/A	0.001912	0.00166	0.8411	1.152
6	AA_C_308_31237763_M	31237763	P/A	0.001912	0.00166	0.8411	1.152
6	AA_C_309_31237760_C	31237760	P/A	0.001912	0.00166	0.8411	1.152
6	AA_C_309_31237760_H	31237760	P/A	0.001912	0.00166	0.8411	1.152
6	AA_C_324_31237275_A	31237275	P/A	0.004302	0.007054	0.2243	0.6082
6	AA_C_324_31237275_V	31237275	P/A	0.004302	0.007054	0.2243	0.6082
6	AA_C_326_31237162_C	31237162	P/A	0.196	0.1743	0.06098	1.155
6	AA_C_326_31237162_S	31237162	P/A	0.196	0.1743	0.06098	1.155
6	AA_C_339_31237123_A	31237123	P/A	0.196	0.1743	0.06098	1.155
6	AA_C_339_31237123_T	31237123	P/A	0.196	0.1743	0.06098	1.155
6	AA_C_35_31239543	31239543	Q/R	0.0999	0.09419	0.518	1.067
6	AA_C_49_31239501	31239501	E/A	0.04732	0.06888	0.002177	0.6715
6	AA_C_-5_31239790_I	31239790	P/A	0.001912	0.001245	0.5709	1.537
6	AA_C_-5_31239790_T	31239790	A/P	0.001912	0.001245	0.5709	1.537
6	AA_C_6_31239630	31239630	K/R	0.1372	0.1365	0.9476	1.006
6	AA_C_66_31239450	31239450	N/K	0.07218	0.08257	0.194	0.8643
6	AA_C_73_31239429	31239429	A/T	0.3944	0.3929	0.9229	1.006
6	AA_C_77_31239417	31239417	N/S	0.229	0.2593	0.01817	0.8481
6	AA_C_80_31239408	31239408	K/N	0.229	0.2593	0.01817	0.8481
6	AA_C_9_31239621_D	31239621	P/A	0.2911	0.2743	0.2106	1.087
6	AA_C_9_31239621_F	31239621	P/A	0.1372	0.1365	0.9476	1.006
6	AA_C_9_31239621_S	31239621	P/A	0.1056	0.1315	0.007553	0.7799
6	AA_C_9_31239621_Y	31239621	P/A	0.4661	0.4577	0.5735	1.034
6	AA_C_-9_31239802_A	31239802	A/P	0.196	0.1734	0.05153	1.162
6	AA_C_-9_31239802_G	31239802	P/A	0.196	0.1734	0.05153	1.162
6	AA_C_90_31239378	31239378	D/A	0.3437	0.3456	0.8906	0.9914
6	AA_C_91_31239125	31239125	R/G	0.09943	0.09295	0.4616	1.077
6	AA_C_94_31239116	31239116	I/T	0.3011	0.2996	0.9092	1.007
6	AA_C_95_31239113_F	31239113	P/A	0.00717	0.01245	0.07581	0.5729
6	AA_C_95_31239113_I	31239113	P/A	0.25	0.2427	0.5727	1.04
6	AA_C_95_31239113_L	31239113	A/P	0.2572	0.2552	0.8791	1.01
6	AA_C_97_31239107_R	31239107	A/P	0.3078	0.3141	0.6505	0.9712
6	AA_C_97_31239107_W	31239107	P/A	0.3078	0.3141	0.6505	0.9712
6	AA_C_99_31239101_C	31239101	P/A	0.1372	0.1365	0.9476	1.006
6	AA_C_99_31239101_F	31239101	P/A	0.1109	0.134	0.01857	0.8059
6	AA_C_99_31239101_S	31239101	P/A	0.1807	0.1477	0.002819	1.272
6	AA_C_99_31239101_Y	31239101	A/P	0.4288	0.4183	0.4762	1.044
6	AA_DPA1_11_33037639	33037639	A/M	0.4398	0.4867	0.001632	0.8278
6	AA_DPA1_111_33036999	33036999	K/R	0.3188	0.3722	0.0001764	0.7895
6	AA_DPA1_127_33036951	33036951	L/P	0.3174	0.3714	0.0001471	0.7871
6	AA_DPA1_160_33036852	33036852	F/V	0.3174	0.3714	0.0001471	0.7871
6	AA_DPA1_18_33037618	33037618	T/P	0.001434	0.0008299	0.5438	1.729
6	AA_DPA1_190_33036548	33036548	A/T	0.001434	0.0008299	0.5438	1.729
6	AA_DPA1_228_33036434	33036434	T/P	0.3174	0.3714	0.0001471	0.7871
6	AA_DPA1_28_33037588	33037588	D/E	0.001434	0.0008299	0.5438	1.729
6	AA_DPA1_31_33037579	33037579	M/Q	0.3188	0.3722	0.0001764	0.7895
6	AA_DPA1_50_33037522	33037522	Q/R	0.3174	0.3714	0.0001471	0.7871
6	AA_DPA1_72_33037456	33037456	I/T	0.001434	0.0008299	0.5438	1.729
6	AA_DPA1_73_33037453	33037453	A/L	0.001434	0.0008299	0.5438	1.729
6	AA_DPA1_83_33037423	33037423	T/A	0.3174	0.3714	0.0001471	0.7871
6	AA_DPA1_96_33037044	33037044	A/P	0.001434	0.0008299	0.5438	1.729
6	AA_DPB1_11_33048467	33048467	L/G	0.196	0.1938	0.8519	1.014
6	AA_DPB1_170_33052958_I	33052958	A/P	0.4063	0.4602	0.0002777	0.8029
6	AA_DPB1_170_33052958_T	33052958	P/A	0.3953	0.4427	0.001306	0.8229
6	AA_DPB1_170_33052958_x	33052958	P/A	0.01099	0.01743	0.07112	0.6268
6	AA_DPB1_178_33052982_L	33052982	A/P	0.04685	0.06805	0.002437	0.6731
6	AA_DPB1_178_33052982_M	33052982	P/A	0.03585	0.05062	0.01567	0.6974
6	AA_DPB1_178_33052982_x	33052982	P/A	0.01099	0.01743	0.07112	0.6268
6	AA_DPB1_194_33053577_R	33053577	P/A	0.04876	0.06763	0.007274	0.7066
6	AA_DPB1_194_33053577_x	33053577	P/A	0.04876	0.0668	0.01002	0.716
6	AA_DPB1_205_33053610_M	33053610	P/A	0.423	0.3917	0.03273	1.139
6	AA_DPB1_205_33053610_V	33053610	P/A	0.4718	0.4585	0.3725	1.055
6	AA_DPB1_205_33053610_x	33053610	P/A	0.04876	0.0668	0.01002	0.716
6	AA_DPB1_215_33053640_I	33053640	A/P	0.04876	0.06846	0.005236	0.6974
6	AA_DPB1_215_33053640_x	33053640	P/A	0.04876	0.0668	0.01002	0.716
6	AA_DPB1_35_33048539_F	33048539	P/A	0.4484	0.4805	0.03115	0.8788
6	AA_DPB1_35_33048539_L	33048539	P/A	0.4823	0.4564	0.08261	1.11
6	AA_DPB1_35_33048539_Y	33048539	P/A	0.06931	0.06307	0.4001	1.106
6	AA_DPB1_36_33048542	33048542	P/A	0.152	0.1581	0.574	0.9546
6	AA_DPB1_55_33048599_A	33048599	P/A	0.152	0.1581	0.574	0.9546
6	AA_DPB1_55_33048599_D	33048599	P/A	0.3552	0.3793	0.0946	0.9015
6	AA_DPB1_55_33048599_E	33048599	P/A	0.4928	0.4627	0.0432	1.129
6	AA_DPB1_56_33048602	33048602	E/A	0.3552	0.3793	0.0946	0.9015
6	AA_DPB1_57_33048605	33048605	D/E	0.1372	0.1328	0.6657	1.038
6	AA_DPB1_65_33048629	33048629	L/I	0.1033	0.0888	0.09984	1.182
6	AA_DPB1_69_33048641_E	33048641	P/A	0.3595	0.3751	0.2778	0.9349
6	AA_DPB1_69_33048641_K	33048641	A/P	0.3791	0.3934	0.3259	0.9415
6	AA_DPB1_76_33048662_I	33048662	P/A	0.0588	0.04855	0.1269	1.224
6	AA_DPB1_76_33048662_M	33048662	A/P	0.1597	0.1344	0.01691	1.223
6	AA_DPB1_76_33048662_V	33048662	P/A	0.1009	0.08589	0.08435	1.194
6	AA_DPB1_8_33048458	33048458	V/L	0.196	0.1954	0.9631	1.003
6	AA_DPB1_84_33048686_D	33048686	A/P	0.3566	0.3959	0.006735	0.8459
6	AA_DPB1_84_33048686_G	33048686	P/A	0.3566	0.3942	0.009423	0.8518
6	AA_DPB1_85_33048689	33048689	G/E	0.3566	0.3959	0.006735	0.8459
6	AA_DPB1_86_33048692	33048692	P/A	0.3566	0.3959	0.006735	0.8459
6	AA_DPB1_87_33048695	33048695	M/V	0.3566	0.3959	0.006735	0.8459
6	AA_DPB1_9_33048461_F	33048461	A/P	0.196	0.1954	0.9631	1.003
6	AA_DPB1_9_33048461_H	33048461	P/A	0.08748	0.08797	0.9537	0.9939
6	AA_DPB1_9_33048461_Y	33048461	P/A	0.1085	0.1075	0.9107	1.011
6	AA_DPB1_96_33052736_K	33052736	A/P	0.4063	0.4602	0.0002777	0.8029
6	AA_DPB1_96_33052736_R	33052736	P/A	0.3953	0.4427	0.001306	0.8229
6	AA_DPB1_96_33052736_x	33052736	P/A	0.01099	0.01743	0.07112	0.6268
6	AA_DQA1_107_32609806_I	32609806	P/A	0.1238	0.1506	0.009302	0.7968
6	AA_DQA1_107_32609806_T	32609806	A/P	0.1238	0.1506	0.009302	0.7968
6	AA_DQA1_11_32609105_C	32609105	P/A	0.4661	0.3593	3.743e-13	1.556
6	AA_DQA1_11_32609105_Y	32609105	A/P	0.4661	0.3593	3.743e-13	1.556
6	AA_DQA1_129_32609872_H	32609872	A/P	0.3322	0.2647	7.537e-07	1.382
6	AA_DQA1_129_32609872_Q	32609872	P/A	0.3322	0.2647	7.537e-07	1.382
6	AA_DQA1_-13_32605267_A	32605267	A/P	0.06788	0.1079	2.669e-06	0.6022
6	AA_DQA1_-13_32605267_T	32605267	P/A	0.06788	0.1079	2.669e-06	0.6022
6	AA_DQA1_130_32609875_A	32609875	P/A	0.1338	0.09461	3.324e-05	1.479
6	AA_DQA1_130_32609875_S	32609875	P/A	0.1338	0.09461	3.324e-05	1.479
6	AA_DQA1_156_32609953_F	32609953	P/A	0.1238	0.1506	0.009302	0.7968
6	AA_DQA1_156_32609953_L	32609953	P/A	0.1238	0.1506	0.009302	0.7968
6	AA_DQA1_-16_32605258_L	32605258	P/A	0.5201	0.4473	1.093e-06	1.339
6	AA_DQA1_-16_32605258_M	32605258	A/P	0.5201	0.4473	1.093e-06	1.339
6	AA_DQA1_160_32609965_A	32609965	P/A	0.2242	0.2398	0.2152	0.9159
6	AA_DQA1_160_32609965_D	32609965	P/A	0.2213	0.2378	0.1912	0.9112
6	AA_DQA1_160_32609965_S	32609965	P/A	0.002868	0.002075	0.5907	1.384
6	AA_DQA1_161_32609968_D	32609968	P/A	0.1238	0.1506	0.009302	0.7968
6	AA_DQA1_161_32609968_E	32609968	P/A	0.1238	0.1506	0.009302	0.7968
6	AA_DQA1_163_32609974_I	32609974	P/A	0.1238	0.1506	0.009302	0.7968
6	AA_DQA1_163_32609974_S	32609974	P/A	0.1238	0.1506	0.009302	0.7968
6	AA_DQA1_175_32610010_E	32610010	P/A	0.4101	0.49	7.785e-08	0.7236
6	AA_DQA1_175_32610010_K	32610010	P/A	0.1238	0.1506	0.009302	0.7968
6	AA_DQA1_175_32610010_Q	32610010	P/A	0.4661	0.3593	3.743e-13	1.556
6	AA_DQA1_18_32609126	32609126	F/S	0.4661	0.3593	3.743e-13	1.556
6	AA_DQA1_187_32610402_A	32610402	P/A	0.2567	0.2967	0.002821	0.8187
6	AA_DQA1_187_32610402_T	32610402	A/P	0.2567	0.2967	0.002821	0.8187
6	AA_DQA1_199_32610438_A	32610438	P/A	0.03776	0.04896	0.06692	0.7623
6	AA_DQA1_199_32610438_T	32610438	P/A	0.03776	0.04896	0.06692	0.7623
6	AA_DQA1_2_32605309_D	32605309	P/A	0.03824	0.05311	0.01776	0.7089
6	AA_DQA1_2_32605309_G	32605309	P/A	0.03824	0.05311	0.01776	0.7089
6	AA_DQA1_207_32610462_M	32610462	P/A	0.25	0.1734	2.963e-10	1.589
6	AA_DQA1_207_32610462_V	32610462	A/P	0.25	0.1734	2.963e-10	1.589
6	AA_DQA1_215_32610486_F	32610486	A/P	0.3561	0.4021	0.001539	0.8225
6	AA_DQA1_215_32610486_L	32610486	P/A	0.3561	0.4021	0.001539	0.8225
6	AA_DQA1_218_32610495_Q	32610495	P/A	0.4661	0.3593	3.743e-13	1.556
6	AA_DQA1_218_32610495_R	32610495	A/P	0.4661	0.3593	3.743e-13	1.556
6	AA_DQA1_25_32609147	32609147	F/Y	0.2806	0.2801	0.9697	1.003
6	AA_DQA1_26_32609150	32609150	S/T	0.2567	0.2967	0.002821	0.8187
6	AA_DQA1_34_32609174	32609174	E/Q	0.4383	0.4934	0.0002239	0.8014
6	AA_DQA1_40_32609192	32609192	G/E	0.1778	0.2386	6.046e-07	0.6902
6	AA_DQA1_41_32609195	32609195	K/R	0.1338	0.09461	3.324e-05	1.479
6	AA_DQA1_45_32609207	32609207	A/V	0.4661	0.3593	3.743e-13	1.556
6	AA_DQA1_47_32609213_C	32609213	P/A	0.1778	0.2386	6.046e-07	0.6902
6	AA_DQA1_47_32609213_K	32609213	P/A	0.09943	0.1054	0.5105	0.9371
6	AA_DQA1_47_32609213_Q	32609213	P/A	0.2567	0.2967	0.002821	0.8187
6	AA_DQA1_47_32609213_R	32609213	P/A	0.4661	0.3593	3.743e-13	1.556
6	AA_DQA1_48_32609216	32609216	W/L	0.4661	0.3593	3.743e-13	1.556
6	AA_DQA1_50_32609222_E	32609222	P/A	0.4661	0.3593	3.743e-13	1.556
6	AA_DQA1_50_32609222_L	32609222	P/A	0.3561	0.4021	0.001539	0.8225
6	AA_DQA1_50_32609222_V	32609222	P/A	0.1778	0.2386	6.046e-07	0.6902
6	AA_DQA1_51_32609225	32609225	L/F	0.1778	0.2386	6.046e-07	0.6902
6	AA_DQA1_52_32609228_H	32609228	P/A	0.09943	0.1054	0.5105	0.9371
6	AA_DQA1_52_32609228_R	32609228	P/A	0.4345	0.5353	1.526e-11	0.6671
6	AA_DQA1_52_32609228_S	32609228	P/A	0.4661	0.3593	3.743e-13	1.556
6	AA_DQA1_53_32609231_K	32609231	P/A	0.4661	0.3593	3.743e-13	1.556
6	AA_DQA1_53_32609231_Q	32609231	P/A	0.1778	0.2386	6.046e-07	0.6902
6	AA_DQA1_53_32609231_R	32609231	P/A	0.3561	0.4021	0.001539	0.8225
6	AA_DQA1_54_32609234	32609234	L/F	0.09943	0.1054	0.5105	0.9371
6	AA_DQA1_55_32609237	32609237	G/R	0.4661	0.3593	3.743e-13	1.556
6	AA_DQA1_56_32609240_G	32609240	P/A	0.4661	0.3593	3.743e-13	1.556
6	AA_DQA1_56_32609240_R	32609240	P/A	0.2567	0.2967	0.002821	0.8187
6	AA_DQA1_56_32609240_x	32609240	P/A	0.2772	0.344	1.463e-06	0.7316
6	AA_DQA1_-6_32605288_M	32605288	A/P	0.1611	0.1689	0.4828	0.945
6	AA_DQA1_-6_32605288_T	32605288	P/A	0.1611	0.1689	0.4828	0.945
6	AA_DQA1_61_32609255	32609255	G/F	0.4661	0.3593	3.743e-13	1.556
6	AA_DQA1_64_32609264	32609264	R/T	0.4661	0.3593	3.743e-13	1.556
6	AA_DQA1_66_32609270	32609270	M/I	0.4661	0.3593	3.743e-13	1.556
6	AA_DQA1_69_32609279_A	32609279	P/A	0.4661	0.3593	3.743e-13	1.556
6	AA_DQA1_69_32609279_L	32609279	A/P	0.5201	0.4473	1.093e-06	1.339
6	AA_DQA1_69_32609279_T	32609279	P/A	0.05402	0.08797	1.133e-05	0.592
6	AA_DQA1_-7_32605285_M	32605285	P/A	0.03824	0.05311	0.01776	0.7089
6	AA_DQA1_-7_32605285_V	32605285	A/P	0.03824	0.05311	0.01776	0.7089
6	AA_DQA1_75_32609297	32609297	S/I	0.1238	0.1506	0.009302	0.7968
6	AA_DQA1_76_32609300_L	32609300	P/A	0.2772	0.344	1.463e-06	0.7316
6	AA_DQA1_76_32609300_M	32609300	P/A	0.4661	0.3593	3.743e-13	1.556
6	AA_DQA1_76_32609300_V	32609300	P/A	0.2567	0.2967	0.002821	0.8187
6	AA_DQA1_80_32609312	32609312	Y/S	0.4661	0.3593	3.743e-13	1.556
6	AA_DQB1_-10_32634317_A	32634317	A/P	0.1477	0.1535	0.5862	0.9555
6	AA_DQB1_-10_32634317_S	32634317	P/A	0.1386	0.132	0.5135	1.059
6	AA_DQB1_-10_32634317_x	32634317	P/A	0.009082	0.02158	0.0007906	0.4156
6	AA_DQB1_116_32629962_I	32629962	P/A	0.1315	0.1216	0.3195	1.094
6	AA_DQB1_116_32629962_V	32629962	A/P	0.1315	0.1216	0.3195	1.094
6	AA_DQB1_125_32629935_A	32629935	A/P	0.4646	0.3552	8.809e-14	1.576
6	AA_DQB1_125_32629935_G	32629935	P/A	0.3332	0.2336	1.156e-13	1.639
6	AA_DQB1_125_32629935_S	32629935	P/A	0.1315	0.1216	0.3195	1.094
6	AA_DQB1_126_32629932_H	32629932	P/A	0.06405	0.0444	0.003476	1.473
6	AA_DQB1_126_32629932_Q	32629932	A/P	0.06405	0.0444	0.003476	1.473
6	AA_DQB1_13_32632820	32632820	A/G	0.2768	0.3004	0.081	0.8912
6	AA_DQB1_130_32629920_Q	32629920	P/A	0.03011	0.03776	0.1593	0.7913
6	AA_DQB1_130_32629920_R	32629920	P/A	0.03011	0.03776	0.1593	0.7913
6	AA_DQB1_135_32629905_D	32629905	P/A	0.08556	0.09087	0.5316	0.9361
6	AA_DQB1_135_32629905_G	32629905	P/A	0.08556	0.09087	0.5316	0.9361
6	AA_DQB1_14_32632817	32632817	L/M	0.1315	0.1216	0.3195	1.094
6	AA_DQB1_140_32629890_A	32629890	A/P	0.3967	0.5129	6.3e-15	0.6247
6	AA_DQB1_140_32629890_T	32629890	P/A	0.3967	0.5129	6.3e-15	0.6247
6	AA_DQB1_167_32629809_H	32629809	P/A	0.2768	0.3004	0.081	0.8912
6	AA_DQB1_167_32629809_R	32629809	P/A	0.2768	0.3004	0.081	0.8912
6	AA_DQB1_-17_32634338_A	32634338	A/P	0.162	0.1178	1.836e-05	1.448
6	AA_DQB1_-17_32634338_P	32634338	P/A	0.153	0.09627	7.257e-09	1.695
6	AA_DQB1_-17_32634338_x	32634338	P/A	0.009082	0.02158	0.0007906	0.4156
6	AA_DQB1_-18_32634341_A	32634341	P/A	0.4154	0.4324	0.2505	0.9328
6	AA_DQB1_-18_32634341_V	32634341	P/A	0.4245	0.4539	0.04698	0.8872
6	AA_DQB1_-18_32634341_x	32634341	P/A	0.009082	0.02158	0.0007906	0.4156
6	AA_DQB1_182_32629764_N	32629764	P/A	0.3967	0.5129	6.3e-15	0.6247
6	AA_DQB1_182_32629764_S	32629764	A/P	0.3967	0.5129	6.3e-15	0.6247
6	AA_DQB1_185_32629755_I	32629755	P/A	0.2729	0.3087	0.008479	0.8406
6	AA_DQB1_185_32629755_T	32629755	P/A	0.2729	0.3087	0.008479	0.8406
6	AA_DQB1_197_32629210_N	32629210	P/A	0.153	0.09627	7.257e-09	1.695
6	AA_DQB1_197_32629210_S	32629210	A/P	0.153	0.09627	7.257e-09	1.695
6	AA_DQB1_203_32629192_I	32629192	A/P	0.3117	0.2589	8.986e-05	1.296
6	AA_DQB1_203_32629192_V	32629192	P/A	0.3117	0.2589	8.986e-05	1.296
6	AA_DQB1_-21_32634350_D	32634350	P/A	0.3026	0.2373	8.182e-07	1.394
6	AA_DQB1_-21_32634350_G	32634350	A/P	0.3117	0.2589	8.986e-05	1.296
6	AA_DQB1_-21_32634350_x	32634350	P/A	0.009082	0.02158	0.0007906	0.4156
6	AA_DQB1_220_32629141_H	32629141	A/P	0.4646	0.3552	8.809e-14	1.576
6	AA_DQB1_220_32629141_R	32629141	P/A	0.4646	0.3552	8.809e-14	1.576
6	AA_DQB1_221_32629138_H	32629138	A/P	0.4646	0.3552	8.809e-14	1.576
6	AA_DQB1_221_32629138_Q	32629138	P/A	0.4646	0.3552	8.809e-14	1.576
6	AA_DQB1_224_32629129_Q	32629129	P/A	0.1315	0.1216	0.3195	1.094
6	AA_DQB1_224_32629129_R	32629129	P/A	0.1315	0.1216	0.3195	1.094
6	AA_DQB1_23_32632790	32632790	L/R	0.05449	0.05602	0.8235	0.9712
6	AA_DQB1_26_32632781_G	32632781	P/A	0.1926	0.1851	0.5169	1.051
6	AA_DQB1_26_32632781_L	32632781	P/A	0.4694	0.4855	0.2817	0.9376
6	AA_DQB1_26_32632781_Y	32632781	P/A	0.2768	0.3004	0.081	0.8912
6	AA_DQB1_-27_32634368_A	32634368	P/A	0.1405	0.1432	0.8018	0.9787
6	AA_DQB1_-27_32634368_S	32634368	P/A	0.1315	0.1216	0.3195	1.094
6	AA_DQB1_-27_32634368_x	32634368	P/A	0.009082	0.02158	0.0007906	0.4156
6	AA_DQB1_28_32632775	32632775	S/T	0.1386	0.132	0.5135	1.059
6	AA_DQB1_3_32634281_P	32634281	P/A	0.153	0.09627	7.257e-09	1.695
6	AA_DQB1_3_32634281_S	32634281	A/P	0.153	0.09627	7.257e-09	1.695
6	AA_DQB1_30_32632769_H	32632769	P/A	0.1525	0.1577	0.6315	0.9612
6	AA_DQB1_30_32632769_S	32632769	P/A	0.1386	0.132	0.5135	1.059
6	AA_DQB1_30_32632769_Y	32632769	P/A	0.2911	0.2896	0.913	1.007
6	AA_DQB1_37_32632748_D	32632748	P/A	0.153	0.09627	7.257e-09	1.695
6	AA_DQB1_37_32632748_I	32632748	P/A	0.1386	0.132	0.5135	1.059
6	AA_DQB1_37_32632748_Y	32632748	A/P	0.2916	0.2282	1.241e-06	1.392
6	AA_DQB1_38_32632745	32632745	V/A	0.423	0.3498	4.647e-07	1.363
6	AA_DQB1_-4_32634299_L	32634299	P/A	0.3026	0.2373	8.182e-07	1.394
6	AA_DQB1_-4_32634299_V	32634299	A/P	0.3117	0.2589	8.986e-05	1.296
6	AA_DQB1_-4_32634299_x	32634299	P/A	0.009082	0.02158	0.0007906	0.4156
6	AA_DQB1_45_32632724	32632724	E/G	0.1238	0.2041	5.515e-13	0.5508
6	AA_DQB1_46_32632721	32632721	E/V	0.1386	0.132	0.5135	1.059
6	AA_DQB1_47_32632718	32632718	F/Y	0.1386	0.132	0.5135	1.059
6	AA_DQB1_-5_32634302_L	32634302	P/A	0.1711	0.1158	1.063e-07	1.577
6	AA_DQB1_-5_32634302_P	32634302	A/P	0.3117	0.2589	8.986e-05	1.296
6	AA_DQB1_-5_32634302_S	32634302	P/A	0.1315	0.1216	0.3195	1.094
6	AA_DQB1_-5_32634302_x	32634302	P/A	0.009082	0.02158	0.0007906	0.4156
6	AA_DQB1_52_32632703	32632703	L/P	0.1386	0.132	0.5135	1.059
6	AA_DQB1_53_32632700	32632700	Q/L	0.4646	0.3552	8.809e-14	1.576
6	AA_DQB1_55_32632694_L	32632694	P/A	0.1386	0.132	0.5135	1.059
6	AA_DQB1_55_32632694_P	32632694	P/A	0.3356	0.4494	6.909e-15	0.6188
6	AA_DQB1_55_32632694_R	32632694	P/A	0.5258	0.4187	6.713e-13	1.54
6	AA_DQB1_56_32632691	32632691	L/P	0.06119	0.06349	0.7504	0.9614
6	AA_DQB1_57_32632688_A	32632688	P/A	0.1769	0.195	0.1188	0.8869
6	AA_DQB1_57_32632688_D	32632688	P/A	0.3126	0.3154	0.8438	0.9874
6	AA_DQB1_57_32632688_S	32632688	P/A	0.06405	0.0444	0.003476	1.473
6	AA_DQB1_57_32632688_V	32632688	P/A	0.0717	0.07593	0.5884	0.94
6	AA_DQB1_-6_32634305_A	32634305	P/A	0.05449	0.05602	0.8235	0.9712
6	AA_DQB1_-6_32634305_S	32634305	P/A	0.3026	0.2373	8.182e-07	1.394
6	AA_DQB1_-6_32634305_T	32634305	A/P	0.3662	0.3149	0.0002928	1.257
6	AA_DQB1_-6_32634305_x	32634305	P/A	0.009082	0.02158	0.0007906	0.4156
6	AA_DQB1_66_32632661	32632661	D/E	0.3528	0.2917	1.182e-05	1.323
6	AA_DQB1_67_32632658	32632658	I/V	0.3528	0.2917	1.182e-05	1.323
6	AA_DQB1_70_32632649_E	32632649	P/A	0.06119	0.06349	0.7504	0.9614
6	AA_DQB1_70_32632649_G	32632649	P/A	0.2815	0.2212	2.986e-06	1.38
6	AA_DQB1_70_32632649_R	32632649	A/P	0.3427	0.2846	2.706e-05	1.31
6	AA_DQB1_71_32632646_A	32632646	P/A	0.1315	0.1216	0.3195	1.094
6	AA_DQB1_71_32632646_D	32632646	P/A	0.06119	0.06349	0.7504	0.9614
6	AA_DQB1_71_32632646_K	32632646	P/A	0.1386	0.132	0.5135	1.059
6	AA_DQB1_71_32632646_T	32632646	A/P	0.3313	0.317	0.3081	1.067
6	AA_DQB1_74_32632637_A	32632637	P/A	0.1386	0.132	0.5135	1.059
6	AA_DQB1_74_32632637_E	32632637	A/P	0.3313	0.317	0.3081	1.067
6	AA_DQB1_74_32632637_S	32632637	P/A	0.1926	0.1851	0.5169	1.051
6	AA_DQB1_75_32632634	32632634	V/L	0.3313	0.317	0.3081	1.067
6	AA_DQB1_77_32632628	32632628	R/T	0.2701	0.2535	0.2074	1.089
6	AA_DQB1_84_32632607	32632607	E/Q	0.4646	0.3552	8.809e-14	1.576
6	AA_DQB1_85_32632604	32632604	V/L	0.4646	0.3552	8.809e-14	1.576
6	AA_DQB1_86_32632601_A	32632601	P/A	0.4345	0.3174	5.176e-16	1.652
6	AA_DQB1_86_32632601_E	32632601	A/P	0.4646	0.3552	8.809e-14	1.576
6	AA_DQB1_86_32632601_G	32632601	P/A	0.03011	0.03776	0.1593	0.7913
6	AA_DQB1_87_32632598_F	32632598	P/A	0.3031	0.1959	7.807e-17	1.785
6	AA_DQB1_87_32632598_L	32632598	A/P	0.4646	0.3552	8.809e-14	1.576
6	AA_DQB1_87_32632598_Y	32632598	P/A	0.1616	0.1593	0.8387	1.017
6	AA_DQB1_89_32632592	32632592	G/T	0.4646	0.3552	8.809e-14	1.576
6	AA_DQB1_9_32632832_F	32632832	P/A	0.1993	0.1485	6.74e-06	1.427
6	AA_DQB1_9_32632832_L	32632832	P/A	0.153	0.09627	7.257e-09	1.695
6	AA_DQB1_9_32632832_Y	32632832	A/P	0.3523	0.2448	3.048e-15	1.678
6	AA_DQB1_-9_32634314_I	32634314	P/A	0.1315	0.1216	0.3195	1.094
6	AA_DQB1_-9_32634314_M	32634314	P/A	0.1405	0.1432	0.8018	0.9787
6	AA_DQB1_-9_32634314_x	32634314	P/A	0.009082	0.02158	0.0007906	0.4156
6	AA_DQB1_90_32632589	32632589	I/T	0.4646	0.3552	8.809e-14	1.576
6	AA_DRB1_-1_32557434_A	32557434	A/P	0.2146	0.1398	4.301e-11	1.681
6	AA_DRB1_-1_32557434_S	32557434	P/A	0.2146	0.1398	4.301e-11	1.681
6	AA_DRB1_10_32552140_Q	32552140	A/P	0.3633	0.4037	0.005408	0.8427
6	AA_DRB1_10_32552140_Y	32552140	P/A	0.3628	0.3996	0.01133	0.8556
6	AA_DRB1_104_32549588_A	32549588	P/A	0.3552	0.4041	0.0007382	0.812
6	AA_DRB1_104_32549588_S	32549588	A/P	0.3552	0.4041	0.0007382	0.812
6	AA_DRB1_11_32552137_D	32552137	P/A	0.1592	0.168	0.4226	0.9372
6	AA_DRB1_11_32552137_G	32552137	P/A	0.0999	0.1058	0.5158	0.938
6	AA_DRB1_11_32552137_L	32552137	P/A	0.02964	0.02822	0.7764	1.052
6	AA_DRB1_11_32552137_P	32552137	P/A	0.2519	0.1639	2.913e-13	1.718
6	AA_DRB1_11_32552137_S	32552137	P/A	0.3628	0.3996	0.01133	0.8556
6	AA_DRB1_11_32552137_V	32552137	P/A	0.09656	0.1344	7.933e-05	0.6881
6	AA_DRB1_12_32552134	32552134	T/K	0.3628	0.3996	0.01133	0.8556
6	AA_DRB1_120_32549540_N	32549540	P/A	0.09656	0.1344	7.933e-05	0.6881
6	AA_DRB1_120_32549540_S	32549540	A/P	0.09656	0.1344	7.933e-05	0.6881
6	AA_DRB1_13_32552131_F	32552131	P/A	0.1893	0.2004	0.3477	0.9315
6	AA_DRB1_13_32552131_G	32552131	P/A	0.1941	0.1996	0.6428	0.9657
6	AA_DRB1_13_32552131_H	32552131	P/A	0.09608	0.1303	0.0003221	0.7095
6	AA_DRB1_13_32552131_R	32552131	P/A	0.2519	0.1639	2.913e-13	1.718
6	AA_DRB1_13_32552131_S	32552131	P/A	0.1687	0.2	0.007111	0.812
6	AA_DRB1_13_32552131_Y	32552131	P/A	0.0999	0.1058	0.5158	0.938
6	AA_DRB1_133_32549501_L	32549501	P/A	0.2519	0.1639	2.913e-13	1.718
6	AA_DRB1_133_32549501_R	32549501	A/P	0.2519	0.1639	2.913e-13	1.718
6	AA_DRB1_14_32552128	32552128	K/E	0.0999	0.1058	0.5158	0.938
6	AA_DRB1_140_32549480_A	32549480	A/P	0.4589	0.534	4.939e-07	0.74
6	AA_DRB1_140_32549480_T	32549480	P/A	0.4589	0.534	4.939e-07	0.74
6	AA_DRB1_142_32549474_M	32549474	P/A	0.2519	0.1639	2.913e-13	1.718
6	AA_DRB1_142_32549474_V	32549474	A/P	0.2519	0.1639	2.913e-13	1.718
6	AA_DRB1_149_32549453_H	32549453	P/A	0.3623	0.3996	0.01031	0.8538
6	AA_DRB1_149_32549453_Q	32549453	P/A	0.3623	0.3996	0.01031	0.8538
6	AA_DRB1_16_32552122_H	32552122	P/A	0.2118	0.2216	0.4254	0.9438
6	AA_DRB1_16_32552122_Q	32552122	P/A	0.01769	0.02199	0.3033	0.8007
6	AA_DRB1_16_32552122_Y	32552122	P/A	0.1941	0.1996	0.6428	0.9657
6	AA_DRB1_-16_32557479_A	32557479	A/P	0.3628	0.4037	0.00488	0.8409
6	AA_DRB1_-16_32557479_I	32557479	P/A	0.001434	0.002905	0.2959	0.493
6	AA_DRB1_-16_32557479_V	32557479	P/A	0.3614	0.4008	0.006594	0.8459
6	AA_DRB1_-17_32557482_A	32557482	A/P	0.282	0.1921	1.178e-12	1.652
6	AA_DRB1_-17_32557482_T	32557482	P/A	0.282	0.1921	1.178e-12	1.652
6	AA_DRB1_180_32549360_L	32549360	P/A	0.09608	0.1303	0.0003221	0.7095
6	AA_DRB1_180_32549360_V	32549360	A/P	0.09608	0.1303	0.0003221	0.7095
6	AA_DRB1_181_32549357_M	32549357	P/A	0.2596	0.278	0.1641	0.9104
6	AA_DRB1_181_32549357_T	32549357	P/A	0.2596	0.278	0.1641	0.9104
6	AA_DRB1_189_32548633_R	32548633	A/P	0.1176	0.07552	1.586e-06	1.631
6	AA_DRB1_189_32548633_S	32548633	P/A	0.1176	0.07552	1.586e-06	1.631
6	AA_DRB1_233_32548026_R	32548026	P/A	0.2447	0.3241	4.438e-09	0.6759
6	AA_DRB1_233_32548026_T	32548026	A/P	0.2447	0.3241	4.438e-09	0.6759
6	AA_DRB1_-24_32557503_F	32557503	P/A	0.09608	0.1303	0.0003221	0.7095
6	AA_DRB1_-24_32557503_L	32557503	A/P	0.09608	0.1303	0.0003221	0.7095
6	AA_DRB1_25_32552095	32552095	Q/R	0.0999	0.1058	0.5158	0.938
6	AA_DRB1_-25_32557506_K	32557506	A/P	0.3628	0.4037	0.00488	0.8409
6	AA_DRB1_-25_32557506_R	32557506	P/A	0.3628	0.4037	0.00488	0.8409
6	AA_DRB1_26_32552092_F	32552092	P/A	0.3155	0.3535	0.007032	0.8428
6	AA_DRB1_26_32552092_L	32552092	P/A	0.1033	0.1448	2.687e-05	0.6799
6	AA_DRB1_26_32552092_Y	32552092	P/A	0.2122	0.2087	0.7723	1.021
6	AA_DRB1_28_32552086_D	32552086	A/P	0.3623	0.4187	0.0001129	0.789
6	AA_DRB1_28_32552086_E	32552086	P/A	0.2032	0.2506	0.000155	0.7623
6	AA_DRB1_28_32552086_H	32552086	P/A	0.1592	0.168	0.4226	0.9372
6	AA_DRB1_30_32552080_C	32552080	P/A	0.02964	0.02822	0.7764	1.052
6	AA_DRB1_30_32552080_G	32552080	P/A	0.1592	0.168	0.4226	0.9372
6	AA_DRB1_30_32552080_H	32552080	P/A	0.07314	0.1124	6.663e-06	0.6228
6	AA_DRB1_30_32552080_L	32552080	P/A	0.0999	0.1058	0.5158	0.938
6	AA_DRB1_30_32552080_Y	32552080	A/P	0.3623	0.4187	0.0001129	0.789
6	AA_DRB1_31_32552077_F	32552077	P/A	0.1893	0.2004	0.3477	0.9315
6	AA_DRB1_31_32552077_I	32552077	P/A	0.1888	0.1963	0.5273	0.9532
6	AA_DRB1_32_32552074	32552074	H/Y	0.2065	0.2581	4.559e-05	0.7481
6	AA_DRB1_33_32552071	32552071	H/N	0.09608	0.1303	0.0003221	0.7095
6	AA_DRB1_37_32552059_F	32552059	P/A	0.1386	0.1544	0.1371	0.8817
6	AA_DRB1_37_32552059_L	32552059	P/A	0.07314	0.1124	6.663e-06	0.6228
6	AA_DRB1_37_32552059_N	32552059	P/A	0.2533	0.261	0.5582	0.9607
6	AA_DRB1_37_32552059_S	32552059	P/A	0.3121	0.2465	9.077e-07	1.387
6	AA_DRB1_37_32552059_Y	32552059	P/A	0.2228	0.2257	0.8115	0.9831
6	AA_DRB1_38_32552056_L	32552056	P/A	0.07314	0.1124	6.663e-06	0.6228
6	AA_DRB1_38_32552056_V	32552056	A/P	0.07361	0.1166	1.123e-06	0.6021
6	AA_DRB1_4_32557422_Q	32557422	P/A	0.2591	0.2739	0.2637	0.9272
6	AA_DRB1_4_32557422_R	32557422	P/A	0.2591	0.2739	0.2637	0.9272
6	AA_DRB1_47_32552029	32552029	F/Y	0.4183	0.4137	0.7565	1.019
6	AA_DRB1_57_32551999_A	32551999	P/A	0.02103	0.02656	0.227	0.7875
6	AA_DRB1_57_32551999_D	32551999	P/A	0.4785	0.461	0.2408	1.073
6	AA_DRB1_57_32551999_S	32551999	P/A	0.1683	0.1261	6.47e-05	1.401
6	AA_DRB1_57_32551999_V	32551999	P/A	0.3322	0.3863	0.0001644	0.7903
6	AA_DRB1_58_32551996	32551996	P/A	0.03633	0.06846	1.773e-06	0.5129
6	AA_DRB1_60_32551990_H	32551990	P/A	0.02103	0.02656	0.227	0.7875
6	AA_DRB1_60_32551990_S	32551990	P/A	0.3322	0.3863	0.0001644	0.7903
6	AA_DRB1_60_32551990_Y	32551990	A/P	0.3533	0.4129	4.142e-05	0.7767
6	AA_DRB1_67_32551969_F	32551969	P/A	0.2486	0.3232	3.485e-08	0.6926
6	AA_DRB1_67_32551969_I	32551969	P/A	0.4981	0.4012	7.057e-11	1.481
6	AA_DRB1_67_32551969_L	32551969	P/A	0.2533	0.2755	0.0928	0.8922
6	AA_DRB1_70_32551960_D	32551960	P/A	0.4101	0.4407	0.03885	0.8825
6	AA_DRB1_70_32551960_Q	32551960	P/A	0.3915	0.3386	0.0002321	1.257
6	AA_DRB1_70_32551960_R	32551960	P/A	0.1984	0.2207	0.06621	0.8736
6	AA_DRB1_71_32551957_A	32551957	P/A	0.2146	0.1398	4.301e-11	1.681
6	AA_DRB1_71_32551957_E	32551957	P/A	0.04302	0.0527	0.1306	0.8081
6	AA_DRB1_71_32551957_K	32551957	P/A	0.06071	0.05851	0.7556	1.04
6	AA_DRB1_71_32551957_R	32551957	A/P	0.3184	0.251	5.593e-07	1.393
6	AA_DRB1_73_32551951	32551951	G/A	0.153	0.1465	0.5424	1.052
6	AA_DRB1_74_32551948_A	32551948	A/P	0.5	0.4929	0.6368	1.029
6	AA_DRB1_74_32551948_E	32551948	P/A	0.2294	0.271	0.00137	0.8012
6	AA_DRB1_74_32551948_L	32551948	P/A	0.1176	0.07552	1.586e-06	1.631
6	AA_DRB1_74_32551948_Q	32551948	P/A	0.0999	0.1058	0.5158	0.938
6	AA_DRB1_74_32551948_R	32551948	P/A	0.05306	0.04066	0.04867	1.322
6	AA_DRB1_77_32551939	32551939	N/T	0.05306	0.04066	0.04867	1.322
6	AA_DRB1_78_32551936	32551936	V/Y	0.2591	0.2739	0.2637	0.9272
6	AA_DRB1_85_32551915	32551915	A/P	0.07361	0.1137	4.813e-06	0.6195
6	AA_DRB1_86_32551912	32551912	V/G	0.3944	0.3859	0.5612	1.036
6	AA_DRB1_9_32552143_E	32552143	P/A	0.4594	0.534	5.833e-07	0.7414
6	AA_DRB1_9_32552143_K	32552143	P/A	0.1592	0.168	0.4226	0.9372
6	AA_DRB1_9_32552143_W	32552143	P/A	0.3815	0.2979	3.326e-09	1.453
6	AA_DRB1_96_32549612_E	32549612	P/A	0.03011	0.02822	0.7054	1.069
6	AA_DRB1_96_32549612_H	32549612	A/P	0.3786	0.3266	0.0002636	1.256
6	AA_DRB1_96_32549612_Q	32549612	P/A	0.2524	0.168	3.325e-12	1.671
6	AA_DRB1_96_32549612_Y	32549612	P/A	0.09608	0.1303	0.0003221	0.7095
6	AA_DRB1_98_32549606_E	32549606	P/A	0.3552	0.4041	0.0007382	0.812
6	AA_DRB1_98_32549606_K	32549606	A/P	0.3552	0.4041	0.0007382	0.812
6	HLA_A_01	29911991	P/A	0.02677	0.02822	0.7673	0.9473
6	HLA_A_0101	29911991	P/A	0.02677	0.02822	0.7673	0.9473
6	HLA_A_02	29911991	P/A	0.2954	0.3108	0.2631	0.9298
6	HLA_A_0201	29911991	P/A	0.1142	0.1282	0.1527	0.877
6	HLA_A_0203	29911991	P/A	0.02438	0.02614	0.7073	0.9309
6	HLA_A_0205	29911991	P/A	0.002868	0.00249	0.806	1.152
6	HLA_A_0206	29911991	P/A	0.05688	0.061	0.5594	0.9285
6	HLA_A_0207	29911991	P/A	0.09704	0.09295	0.6404	1.049
6	HLA_A_03	29911991	P/A	0.02629	0.03112	0.3345	0.8406
6	HLA_A_0301	29911991	P/A	0.02629	0.03112	0.3345	0.8406
6	HLA_A_11	29911991	P/A	0.2572	0.21	0.0001815	1.303
6	HLA_A_1101	29911991	P/A	0.1974	0.1734	0.03864	1.172
6	HLA_A_1103	29911991	P/A	0.00239	0.0004149	0.07003	5.771
6	HLA_A_23	29911991	P/A	0.001912	0.00166	0.8411	1.152
6	HLA_A_2301	29911991	P/A	0.001912	0.00166	0.8411	1.152
6	HLA_A_24	29911991	P/A	0.1721	0.1747	0.8179	0.982
6	HLA_A_2402	29911991	P/A	0.1721	0.1747	0.8179	0.982
6	HLA_A_26	29911991	P/A	0.02629	0.02946	0.5201	0.8895
6	HLA_A_2601	29911991	P/A	0.02629	0.02946	0.5201	0.8895
6	HLA_A_30	29911991	P/A	0.0588	0.06929	0.1524	0.839
6	HLA_A_3001	29911991	P/A	0.05688	0.06846	0.1109	0.8206
6	HLA_A_31	29911991	P/A	0.05067	0.04066	0.1074	1.259
6	HLA_A_3101	29911991	P/A	0.05067	0.04066	0.1074	1.259
6	HLA_A_33	29911991	P/A	0.06692	0.0834	0.03712	0.7882
6	HLA_A_3303	29911991	P/A	0.06692	0.0834	0.03712	0.7882
6	HLA_A_68	29911991	P/A	0.008604	0.008299	0.911	1.037
6	HLA_A_6801	29911991	P/A	0.008604	0.008299	0.911	1.037
6	HLA_A_74	29911991	P/A	0.009082	0.01245	0.2777	0.7271
6	HLA_A_7402	29911991	P/A	0.009082	0.01245	0.2777	0.7271
6	HLA_B_07	31323293	P/A	0.02772	0.02822	0.9206	0.9821
6	HLA_B_0702	31323293	P/A	0.02103	0.02033	0.8691	1.035
6	HLA_B_0705	31323293	P/A	0.006692	0.007469	0.757	0.8953
6	HLA_B_0706	31323293	P/A	0.001912	0.0004149	0.1325	4.615
6	HLA_B_08	31323293	P/A	0.01386	0.009129	0.1344	1.526
6	HLA_B_0801	31323293	P/A	0.01386	0.009129	0.1344	1.526
6	HLA_B_13	31323293	P/A	0.1076	0.1154	0.4073	0.9242
6	HLA_B_1301	31323293	P/A	0.04159	0.03942	0.7126	1.057
6	HLA_B_1302	31323293	P/A	0.06692	0.07593	0.2426	0.8728
6	HLA_B_14	31323293	P/A	0.002868	0.00166	0.3904	1.73
6	HLA_B_1402	31323293	P/A	0.001912	0.00166	0.8411	1.152
6	HLA_B_15	31323293	P/A	0.1324	0.1373	0.6289	0.9586
6	HLA_B_1502	31323293	P/A	0.02438	0.0278	0.4735	0.8738
6	HLA_B_1511	31323293	P/A	0.02916	0.03651	0.1688	0.7925
6	HLA_B_1517	31323293	P/A	0.00239	0.00166	0.5843	1.441
6	HLA_B_1518	31323293	P/A	0.0153	0.01411	0.7407	1.086
6	HLA_B_1525	31323293	P/A	0.00478	0.001245	0.02747	3.854
6	HLA_B_1532	31323293	P/A	0.003824	0	0.002378	NA
6	HLA_B_1558	31323293	P/A	0.00478	0.004149	0.7509	1.153
6	HLA_B_18	31323293	P/A	0.004302	0.004564	0.895	0.9423
6	HLA_B_1801	31323293	P/A	0.004302	0.004564	0.895	0.9423
6	HLA_B_27	31323293	P/A	0.02581	0.02365	0.6409	1.094
6	HLA_B_2704	31323293	P/A	0.01625	0.009959	0.0618	1.642
6	HLA_B_2705	31323293	P/A	0.01052	0.01369	0.3332	0.7655
6	HLA_B_35	31323293	P/A	0.04446	0.04398	0.9388	1.011
6	HLA_B_3501	31323293	P/A	0.02581	0.02241	0.4563	1.156
6	HLA_B_37	31323293	P/A	0.01195	0.0112	0.815	1.067
6	HLA_B_3701	31323293	P/A	0.01195	0.0112	0.815	1.067
6	HLA_B_38	31323293	P/A	0.04637	0.04066	0.3485	1.147
6	HLA_B_39	31323293	P/A	0.02533	0.01369	0.004426	1.872
6	HLA_B_3901	31323293	P/A	0.02486	0.01286	0.002849	1.956
6	HLA_B_3905	31323293	P/A	0.001434	0.0008299	0.5438	1.729
6	HLA_B_40	31323293	P/A	0.1879	0.1701	0.1211	1.128
6	HLA_B_4001	31323293	P/A	0.1214	0.1095	0.2131	1.123
6	HLA_B_4002	31323293	P/A	0.02772	0.02905	0.7903	0.9532
6	HLA_B_4006	31323293	P/A	0.04063	0.03154	0.1012	1.301
6	HLA_B_41	31323293	P/A	0.002868	0.001245	0.2239	2.308
6	HLA_B_4101	31323293	P/A	0.002868	0.001245	0.2239	2.308
6	HLA_B_44	31323293	P/A	0.02533	0.03444	0.07504	0.7287
6	HLA_B_4402	31323293	P/A	0.006214	0.005394	0.7173	1.153
6	HLA_B_4403	31323293	P/A	0.02008	0.02905	0.05397	0.6849
6	HLA_B_46	31323293	P/A	0.1042	0.09959	0.6089	1.052
6	HLA_B_4601	31323293	P/A	0.1037	0.09959	0.6461	1.046
6	HLA_B_48	31323293	P/A	0.01912	0.02324	0.3403	0.8194
6	HLA_B_4801	31323293	P/A	0.01912	0.02241	0.4418	0.8505
6	HLA_B_50	31323293	P/A	0.009082	0.004979	0.09684	1.832
6	HLA_B_5001	31323293	P/A	0.009082	0.004979	0.09684	1.832
6	HLA_B_51	31323293	P/A	0.08939	0.09129	0.8247	0.9772
6	HLA_B_5101	31323293	P/A	0.06883	0.07095	0.7809	0.9679
6	HLA_B_52	31323293	P/A	0.02294	0.03237	0.05596	0.7021
6	HLA_B_5201	31323293	P/A	0.02294	0.03237	0.05596	0.7021
6	HLA_B_54	31323293	P/A	0.04254	0.03568	0.2351	1.201
6	HLA_B_5401	31323293	P/A	0.04254	0.03568	0.2351	1.201
6	HLA_B_5504	31323293	P/A	0.001912	0.0004149	0.1325	4.615
6	HLA_B_56	31323293	P/A	0.003824	0.002905	0.5933	1.318
6	HLA_B_5601	31323293	P/A	0.002868	0.001245	0.2239	2.308
6	HLA_B_5603	31323293	P/A	0.001912	0.00166	0.8411	1.152
6	HLA_B_57	31323293	P/A	0.01243	0.01079	0.6075	1.154
6	HLA_B_5701	31323293	P/A	0.01243	0.01079	0.6075	1.154
6	HLA_B_58	31323293	P/A	0.05545	0.05809	0.7026	0.9519
6	HLA_B_5801	31323293	P/A	0.05545	0.05809	0.7026	0.9519
6	HLA_C_01	31238192	P/A	0.1372	0.1369	0.9798	1.002
6	HLA_C_0102	31238192	P/A	0.1372	0.1369	0.9798	1.002
6	HLA_C_02	31238192	P/A	0.008126	0.01245	0.1547	0.65
6	HLA_C_0202	31238192	P/A	0.008126	0.01245	0.1547	0.65
6	HLA_C_03	31238192	P/A	0.2371	0.2307	0.6134	1.036
6	HLA_C_0302	31238192	P/A	0.05306	0.05851	0.4278	0.9017
6	HLA_C_0303	31238192	P/A	0.09943	0.09336	0.4912	1.072
6	HLA_C_0304	31238192	P/A	0.08461	0.07967	0.5467	1.068
6	HLA_C_04	31238192	P/A	0.05258	0.07178	0.008105	0.7176
6	HLA_C_0401	31238192	P/A	0.04732	0.06929	0.001818	0.6672
6	HLA_C_0403	31238192	P/A	0.005258	0.002905	0.212	1.815
6	HLA_C_05	31238192	P/A	0.006214	0.004149	0.3324	1.501
6	HLA_C_0501	31238192	P/A	0.006214	0.004149	0.3324	1.501
6	HLA_C_06	31238192	P/A	0.09512	0.1012	0.4917	0.9332
6	HLA_C_0602	31238192	P/A	0.09512	0.1012	0.4917	0.9332
6	HLA_C_07	31238192	P/A	0.196	0.1743	0.06098	1.155
6	HLA_C_0701	31238192	P/A	0.003824	0.007054	0.1458	0.5404
6	HLA_C_0702	31238192	P/A	0.1807	0.1481	0.003202	1.268
6	HLA_C_0704	31238192	P/A	0.00717	0.01286	0.05817	0.5542
6	HLA_C_0706	31238192	P/A	0.004302	0.007054	0.2243	0.6082
6	HLA_C_08	31238192	P/A	0.09369	0.09004	0.6723	1.045
6	HLA_C_0801	31238192	P/A	0.08078	0.07427	0.4146	1.095
6	HLA_C_0802	31238192	P/A	0.00239	0.00166	0.5843	1.441
6	HLA_C_0822	31238192	P/A	0.01004	0.01286	0.3763	0.7782
6	HLA_C_12	31238192	P/A	0.04876	0.04606	0.6705	1.062
6	HLA_C_1202	31238192	P/A	0.0325	0.03402	0.7768	0.9538
6	HLA_C_1203	31238192	P/A	0.01625	0.01203	0.2294	1.356
6	HLA_C_14	31238192	P/A	0.05832	0.06266	0.543	0.9265
6	HLA_C_1402	31238192	P/A	0.04876	0.04606	0.6705	1.062
6	HLA_C_1403	31238192	P/A	0.00956	0.0166	0.04001	0.5719
6	HLA_C_15	31238192	P/A	0.06405	0.06929	0.4826	0.9192
6	HLA_C_1502	31238192	P/A	0.0588	0.06183	0.6704	0.9479
6	HLA_C_1505	31238192	P/A	0.005258	0.007469	0.3551	0.7024
6	HLA_C_16	31238192	P/A	0.000956	0.002075	0.3421	0.4603
6	HLA_C_17	31238192	P/A	0.001912	0.001245	0.5709	1.537
6	HLA_C_1701	31238192	P/A	0.001912	0.001245	0.5709	1.537
6	HLA_DPA1_01	33037086	P/A	0.3174	0.3714	0.0001471	0.7871
6	HLA_DPA1_0103	33037086	P/A	0.3174	0.3714	0.0001471	0.7871
6	HLA_DPA1_02	33037086	A/P	0.3188	0.3722	0.0001764	0.7895
6	HLA_DPA1_0201	33037086	P/A	0.1209	0.1145	0.5051	1.064
6	HLA_DPA1_0202	33037086	A/P	0.4398	0.4867	0.001632	0.8278
6	HLA_DPA1_04	33037086	P/A	0.001434	0.0008299	0.5438	1.729
6	HLA_DPA1_0401	33037086	P/A	0.001434	0.0008299	0.5438	1.729
6	HLA_DPB1_02	33049368	P/A	0.238	0.2485	0.4132	0.9446
6	HLA_DPB1_0201	33049368	P/A	0.1821	0.1959	0.2411	0.9143
6	HLA_DPB1_0202	33049368	P/A	0.05593	0.0527	0.633	1.065
6	HLA_DPB1_03	33049368	P/A	0.04971	0.04481	0.4389	1.115
6	HLA_DPB1_0301	33049368	P/A	0.04971	0.04481	0.4389	1.115
6	HLA_DPB1_04	33049368	P/A	0.1185	0.1456	0.007588	0.7889
6	HLA_DPB1_0401	33049368	P/A	0.0827	0.09502	0.1481	0.8586
6	HLA_DPB1_0402	33049368	P/A	0.03585	0.05062	0.01567	0.6974
6	HLA_DPB1_05	33049368	P/A	0.4163	0.3846	0.03031	1.141
6	HLA_DPB1_0501	33049368	P/A	0.4163	0.3846	0.03031	1.141
6	HLA_DPB1_10401	33049368	P/A	0.005736	0.003734	0.3256	1.539
6	HLA_DPB1_13	33049368	P/A	0.06119	0.05768	0.6191	1.065
6	HLA_DPB1_1301	33049368	P/A	0.04637	0.04149	0.4253	1.123
6	HLA_DPB1_13501	33049368	P/A	0.01482	0.01618	0.7121	0.9144
6	HLA_DPB1_14	33049368	P/A	0.03394	0.02573	0.1046	1.33
6	HLA_DPB1_1401	33049368	P/A	0.03394	0.02573	0.1046	1.33
6	HLA_DPB1_17	33049368	P/A	0.03776	0.04938	0.05802	0.7555
6	HLA_DPB1_1701	33049368	P/A	0.03776	0.04938	0.05802	0.7555
6	HLA_DPB1_19	33049368	P/A	0.01052	0.006224	0.1116	1.697
6	HLA_DPB1_1901	33049368	P/A	0.01052	0.006224	0.1116	1.697
6	HLA_DPB1_21	33049368	P/A	0.009082	0.01577	0.04539	0.5721
6	HLA_DPB1_2101	33049368	P/A	0.009082	0.01577	0.04539	0.5721
6	HLA_DPB1_26	33049368	P/A	0.001434	0.00249	0.429	0.5754
6	HLA_DPB1_2601	33049368	P/A	0.001434	0.00249	0.429	0.5754
6	HLA_DQA1_01	32608306	P/A	0.4661	0.3593	3.743e-13	1.556
6	HLA_DQA1_0101	32608306	P/A	0.04398	0.03817	0.3267	1.159
6	HLA_DQA1_0102	32608306	P/A	0.25	0.1734	2.963e-10	1.589
6	HLA_DQA1_0103	32608306	P/A	0.1338	0.09461	3.324e-05	1.479
6	HLA_DQA1_0104	32608306	P/A	0.03776	0.04896	0.06692	0.7623
6	HLA_DQA1_02	32608306	P/A	0.09943	0.1054	0.5105	0.9371
6	HLA_DQA1_0201	32608306	P/A	0.09943	0.1054	0.5105	0.9371
6	HLA_DQA1_03	32608306	P/A	0.2567	0.2967	0.002821	0.8187
6	HLA_DQA1_0301	32608306	P/A	0.03537	0.05892	0.0002267	0.5857
6	HLA_DQA1_0302	32608306	P/A	0.1611	0.1689	0.4828	0.945
6	HLA_DQA1_0303	32608306	P/A	0.06023	0.06888	0.2398	0.8664
6	HLA_DQA1_04	32608306	P/A	0.006692	0.007884	0.6401	0.8478
6	HLA_DQA1_0401	32608306	P/A	0.006692	0.007884	0.6401	0.8478
6	HLA_DQA1_05	32608306	P/A	0.1238	0.1506	0.009302	0.7968
6	HLA_DQA1_0501	32608306	P/A	0.05306	0.04066	0.04867	1.322
6	HLA_DQA1_0503	32608306	P/A	0.002868	0.002075	0.5907	1.384
6	HLA_DQA1_0505	32608306	P/A	0.06788	0.1079	2.669e-06	0.6022
6	HLA_DQA1_06	32608306	P/A	0.04732	0.08008	8.529e-06	0.5706
6	HLA_DQA1_0601	32608306	P/A	0.04732	0.08008	8.529e-06	0.5706
6	HLA_DQB1_02	32631061	P/A	0.1386	0.132	0.5135	1.059
6	HLA_DQB1_0201	32631061	P/A	0.05306	0.04108	0.05728	1.308
6	HLA_DQB1_0202	32631061	P/A	0.08556	0.09087	0.5316	0.9361
6	HLA_DQB1_03	32631061	P/A	0.3356	0.4494	6.909e-15	0.6188
6	HLA_DQB1_0301	32631061	P/A	0.1238	0.2041	5.515e-13	0.5508
6	HLA_DQB1_0302	32631061	P/A	0.03824	0.06307	0.000171	0.5907
6	HLA_DQB1_0303	32631061	P/A	0.1735	0.1822	0.4499	0.9426
6	HLA_DQB1_04	32631061	P/A	0.06119	0.06349	0.7504	0.9614
6	HLA_DQB1_0401	32631061	P/A	0.05449	0.05602	0.8235	0.9712
6	HLA_DQB1_0402	32631061	P/A	0.006692	0.007469	0.757	0.8953
6	HLA_DQB1_05	32631061	P/A	0.1315	0.1216	0.3195	1.094
6	HLA_DQB1_0501	32631061	P/A	0.04159	0.03817	0.5589	1.093
6	HLA_DQB1_0502	32631061	P/A	0.06405	0.0444	0.003476	1.473
6	HLA_DQB1_0503	32631061	P/A	0.02581	0.039	0.01329	0.6528
6	HLA_DQB1_06	32631061	P/A	0.3332	0.2336	1.156e-13	1.639
6	HLA_DQB1_0601	32631061	P/A	0.153	0.09627	7.257e-09	1.695
6	HLA_DQB1_0602	32631061	P/A	0.1381	0.08506	1.319e-08	1.724
6	HLA_DQB1_0603	32631061	P/A	0.01195	0.01452	0.4528	0.8207
6	HLA_DQB1_0604	32631061	P/A	0.009082	0.02158	0.0007906	0.4156
6	HLA_DQB1_0609	32631061	P/A	0.02103	0.01618	0.2276	1.306
6	HLA_DRB1_01	32552064	P/A	0.02964	0.02822	0.7764	1.052
6	HLA_DRB1_0101	32552064	P/A	0.02916	0.02697	0.6571	1.084
6	HLA_DRB1_03	32552064	P/A	0.05306	0.04066	0.04867	1.322
6	HLA_DRB1_0301	32552064	P/A	0.05306	0.04066	0.04867	1.322
6	HLA_DRB1_04	32552064	P/A	0.09608	0.1303	0.0003221	0.7095
6	HLA_DRB1_0401	32552064	P/A	0.007648	0.01784	0.002702	0.4243
6	HLA_DRB1_0402	32552064	P/A	0.001912	0.0004149	0.1325	4.615
6	HLA_DRB1_0405	32552064	P/A	0.05497	0.05768	0.6948	0.9504
6	HLA_DRB1_0406	32552064	P/A	0.03059	0.05436	9.357e-05	0.549
6	HLA_DRB1_07	32552064	P/A	0.0999	0.1058	0.5158	0.938
6	HLA_DRB1_0701	32552064	P/A	0.0999	0.1058	0.5158	0.938
6	HLA_DRB1_08	32552064	P/A	0.1176	0.07552	1.586e-06	1.631
6	HLA_DRB1_0802	32552064	P/A	0.00717	0.008714	0.5619	0.8216
6	HLA_DRB1_0803	32552064	P/A	0.1104	0.0668	2.256e-07	1.734
6	HLA_DRB1_09	32552064	P/A	0.1592	0.168	0.4226	0.9372
6	HLA_DRB1_0901	32552064	P/A	0.1592	0.168	0.4226	0.9372
6	HLA_DRB1_11	32552064	P/A	0.03633	0.06846	1.773e-06	0.5129
6	HLA_DRB1_1101	32552064	P/A	0.03537	0.06846	7.844e-07	0.4989
6	HLA_DRB1_12	32552064	P/A	0.07314	0.1124	6.663e-06	0.6228
6	HLA_DRB1_1201	32552064	P/A	0.02772	0.03237	0.3643	0.8525
6	HLA_DRB1_1202	32552064	P/A	0.0435	0.07718	2.728e-06	0.5438
6	HLA_DRB1_1210	32552064	P/A	0.001434	0.002905	0.2959	0.493
6	HLA_DRB1_13	32552064	P/A	0.04398	0.05394	0.1235	0.8068
6	HLA_DRB1_1301	32552064	P/A	0.01147	0.01452	0.3694	0.7875
6	HLA_DRB1_1302	32552064	P/A	0.02964	0.03776	0.1336	0.7783
6	HLA_DRB1_1312	32552064	P/A	0.002868	0.00166	0.3904	1.73
6	HLA_DRB1_14	32552064	P/A	0.03872	0.04855	0.1087	0.7894
6	HLA_DRB1_1404	32552064	P/A	0.003346	0.01162	0.001622	0.2856
6	HLA_DRB1_1405	32552064	P/A	0.01769	0.02199	0.3033	0.8007
6	HLA_DRB1_1454	32552064	P/A	0.01769	0.01494	0.4664	1.187
6	HLA_DRB1_15	32552064	P/A	0.2146	0.1398	4.301e-11	1.681
6	HLA_DRB1_1501	32552064	P/A	0.1812	0.1129	8.078e-11	1.739
6	HLA_DRB1_1502	32552064	P/A	0.03107	0.02614	0.3209	1.195
6	HLA_DRB1_1504	32552064	P/A	0.00239	0.0008299	0.1851	2.885
6	HLA_DRB1_16	32552064	P/A	0.03728	0.02407	0.009754	1.571
6	HLA_DRB1_1602	32552064	P/A	0.03728	0.02407	0.009754	1.571

## Sheet: Supplementary Table S2
Varients	Position	No Condition		Condition on DQB1*87		Condition on AA DQB1*87 and allele DQB1*0301
		P	OR	OR	P	OR	P
AA_A_105_29911087_P	29911087	0.004113	1.206	1.195	0.007021	1.226	0.002262
AA_A_105_29911087_S	29911087	0.004113	1.206	1.195	0.007021	1.226	0.002262
AA_A_114_29911114_R	29911114	0.002519	1.218	1.203	0.00541	1.228	0.002142
AA_A_152_29911228_A	29911228	0.0008117	1.256	1.248	0.001317	1.286	0.0003094
AA_A_156_29911240_L	29911240	0.007528	1.173	1.141	0.02896	1.182	0.006301
AA_A_156_29911240_Q	29911240	0.002362	1.203	1.162	0.01393	1.21	0.00214
AA_A_163_29911261_R	29911261	0.001635	1.231	1.222	0.002605	1.259	0.0006395
AA_A_163_29911261_T	29911261	0.001635	1.231	1.222	0.002605	1.259	0.0006395
AA_A_62_29910717_Q	29910717	0.01162	1.166	1.17	0.01058	1.172	0.01024
AA_A_70_29910741	29910741	0.02711	1.15	1.167	0.01748	1.168	0.01751
AA_A_9_29910558_Y	29910558	0.00385	1.201	1.184	0.008641	1.228	0.00157
AA_A_90_29910801_A	29910801	0.001635	1.231	1.222	0.002605	1.259	0.0006395
AA_A_90_29910801_D	29910801	0.001635	1.231	1.222	0.002605	1.259	0.0006395
AA_A_97_29911063_I	29911063	0.03304	1.142	1.158	0.0207	1.157	0.02236
AA_B_163_31324003_T	31324003	0.01669	1.233	1.207	0.03257	1.206	0.03388
AA_C_14_31239606	31239606	0.002177	0.6715	0.6903	0.005348	0.6856	0.004725
AA_C_275_31237862_K	31237862	0.01151	0.7316	0.7597	0.02913	0.756	0.02699
AA_C_303_31237778_M	31237778	0.001818	0.6672	0.6863	0.004636	0.6811	0.004011
AA_C_303_31237778_V	31237778	0.001818	0.6672	0.6863	0.004636	0.6811	0.004011
AA_C_49_31239501	31239501	0.002177	0.6715	0.6903	0.005348	0.6856	0.004725
AA_C_9_31239621_S	31239621	0.007553	0.7799	0.8042	0.0209	0.8002	0.01863
AA_C_99_31239101_F	31239101	0.01857	0.8059	0.8337	0.04972	0.831	0.04674
AA_C_99_31239101_S	31239101	0.002819	1.272	1.187	0.03739	1.198	0.02917
AA_DPA1_11_33037639	33037639	0.001632	0.8278	0.883	0.04129	0.8766	0.03176
AA_DPA1_111_33036999	33036999	0.0001764	0.7895	0.828	0.002777	0.8387	0.005595
AA_DPA1_127_33036951	33036951	0.0001471	0.7871	0.8263	0.002478	0.8368	0.004973
AA_DPA1_160_33036852	33036852	0.0001471	0.7871	0.8263	0.002478	0.8368	0.004973
AA_DPA1_228_33036434	33036434	0.0001471	0.7871	0.8263	0.002478	0.8368	0.004973
AA_DPA1_31_33037579	33037579	0.0001764	0.7895	0.828	0.002777	0.8387	0.005595
AA_DPA1_50_33037522	33037522	0.0001471	0.7871	0.8263	0.002478	0.8368	0.004973
AA_DPA1_83_33037423	33037423	0.0001471	0.7871	0.8263	0.002478	0.8368	0.004973
AA_DPB1_170_33052958_I	33052958	0.0002777	0.8029	0.7905	0.000161	0.7817	8.753e-05
AA_DPB1_170_33052958_T	33052958	0.001306	0.8229	0.8076	0.0006034	0.7864	0.000136
AA_DPB1_205_33053610_M	33053610	0.03273	1.139	1.146	0.02713	1.156	0.01995
AA_DPB1_76_33048662_M	33048662	0.01691	1.223	1.217	0.02351	1.235	0.01564
AA_DPB1_84_33048686_D	33048686	0.006735	0.8459	0.8147	0.001046	0.8097	0.000798
AA_DPB1_84_33048686_G	33048686	0.009423	0.8518	0.8214	0.001629	0.8165	0.00126
AA_DPB1_85_33048689	33048689	0.006735	0.8459	0.8147	0.001046	0.8097	0.000798
AA_DPB1_86_33048692	33048692	0.006735	0.8459	0.8147	0.001046	0.8097	0.000798
AA_DPB1_87_33048695	33048695	0.006735	0.8459	0.8147	0.001046	0.8097	0.000798
AA_DPB1_96_33052736_K	33052736	0.0002777	0.8029	0.7905	0.000161	0.7817	8.753e-05
AA_DPB1_96_33052736_R	33052736	0.001306	0.8229	0.8076	0.0006034	0.7864	0.000136
AA_DQA1_175_32610010_Q	32610010	3.743e-13	1.556	1.232	0.01385	0.8532	0.0289
AA_DQA1_207_32610462_M	32610462	2.963e-10	1.589	1.283	0.002812	1.212	0.02285
AA_DQA1_207_32610462_V	32610462	2.963e-10	1.589	1.283	0.002812	1.212	0.02285
AA_DQA1_40_32609192	32609192	6.046e-07	0.6902	0.7979	0.00443	1.288	0.04442
AA_DQA1_47_32609213_C	32609213	6.046e-07	0.6902	0.7979	0.00443	1.288	0.04442
AA_DQA1_50_32609222_V	32609222	6.046e-07	0.6902	0.7979	0.00443	1.288	0.04442
AA_DQA1_51_32609225	32609225	6.046e-07	0.6902	0.7979	0.00443	1.288	0.04442
AA_DQA1_53_32609231_K	32609231	3.743e-13	1.556	1.232	0.01385	1.288	0.04442
AA_DQA1_53_32609231_Q	32609231	6.046e-07	0.6902	0.7979	0.00443	0.8404	0.02905
AA_DQB1_-10_32634317_x	32634317	0.0007906	0.4156	0.5024	0.01125	0.4499	0.003437
AA_DQB1_126_32629932_H	32629932	0.003476	1.473	1.755	3.149e-05	1.623	0.000395
AA_DQB1_126_32629932_Q	32629932	0.003476	1.473	1.755	3.149e-05	1.623	0.000395
AA_DQB1_-17_32634338_x	32634338	0.0007906	0.4156	0.5024	0.01125	0.4499	0.003437
AA_DQB1_-18_32634341_x	32634341	0.0007906	0.4156	0.5024	0.01125	0.4499	0.003437
AA_DQB1_-21_32634350_x	32634350	0.0007906	0.4156	0.5024	0.01125	0.4499	0.003437
AA_DQB1_-27_32634368_x	32634368	0.0007906	0.4156	0.5024	0.01125	0.4499	0.003437
AA_DQB1_38_32632745	32632745	4.647e-07	1.363	1.267	0.000153	1.148	0.03808
AA_DQB1_-4_32634299_x	32634299	0.0007906	0.4156	0.5024	0.01125	0.4499	0.003437
AA_DQB1_45_32632724	32632724	5.515e-13	0.5508	0.6317	1.426e-07	NA	NA
AA_DQB1_-5_32634302_x	32634302	0.0007906	0.4156	0.5024	0.01125	0.4499	0.003437
AA_DQB1_55_32632694_P	32632694	6.909e-15	0.6188	0.7349	8.541e-06	0.8513	0.0451
AA_DQB1_57_32632688_S	32632688	0.003476	1.473	1.755	3.149e-05	1.623	0.000395
AA_DQB1_-6_32634305_x	32634305	0.0007906	0.4156	0.5024	0.01125	0.4499	0.003437
AA_DQB1_86_32632601_A	32632601	5.176e-16	1.652	1.347	0.001354	1.214	0.04235
AA_DQB1_87_32632598_F	32632598	7.807e-17	1.785	NA	NA	NA	NA
AA_DQB1_-9_32634314_x	32634314	0.0007906	0.4156	0.5024	0.01125	0.4499	0.003437
AA_DRB1_11_32552137_P	32552137	2.913e-13	1.718	1.368	0.0006127	1.325	0.002196
AA_DRB1_11_32552137_V	32552137	7.933e-05	0.6881	0.8112	0.03083	0.7618	0.005612
AA_DRB1_120_32549540_N	32549540	7.933e-05	0.6881	0.8112	0.03083	0.7618	0.005612
AA_DRB1_120_32549540_S	32549540	7.933e-05	0.6881	0.8112	0.03083	0.7618	0.005612
AA_DRB1_13_32552131_R	32552131	2.913e-13	1.718	1.368	0.0006127	1.325	0.002196
AA_DRB1_133_32549501_L	32549501	2.913e-13	1.718	1.368	0.0006127	1.325	0.002196
AA_DRB1_133_32549501_R	32549501	2.913e-13	1.718	1.368	0.0006127	1.325	0.002196
AA_DRB1_140_32549480_A	32549480	4.939e-07	0.74	0.778	3.931e-05	0.8694	0.03678
AA_DRB1_140_32549480_T	32549480	4.939e-07	0.74	0.778	3.931e-05	0.8694	0.03678
AA_DRB1_142_32549474_M	32549474	2.913e-13	1.718	1.368	0.0006127	1.325	0.002196
AA_DRB1_142_32549474_V	32549474	2.913e-13	1.718	1.368	0.0006127	1.325	0.002196
AA_DRB1_-17_32557482_A	32557482	1.178e-12	1.652	1.352	0.0002449	1.29	0.002163
AA_DRB1_-17_32557482_T	32557482	1.178e-12	1.652	1.352	0.0002449	1.29	0.002163
HLA_A_11	29911991	0.0001815	1.303	1.289	0.0004119	1.339	6.086e-05
HLA_A_1101	29911991	0.03864	1.172	1.18	0.03554	1.221	0.01201
HLA_B_1525	31323293	0.02747	3.854	4.4	0.02558	5.368	0.01274
HLA_C_04	31238192	0.008105	0.7176	0.7422	0.01987	0.7392	0.01872
HLA_C_0401	31238192	0.001818	0.6672	0.6863	0.004636	0.6811	0.004011
HLA_C_0702	31238192	0.003202	1.268	1.183	0.04053	1.195	0.03205
HLA_DPA1_01	33037086	0.0001471	0.7871	0.8263	0.002478	0.8368	0.004973
HLA_DPA1_0103	33037086	0.0001471	0.7871	0.8263	0.002478	0.8368	0.004973
HLA_DPA1_02	33037086	0.0001764	0.7895	0.828	0.002777	0.8387	0.005595
HLA_DPA1_0202	33037086	0.001632	0.8278	0.883	0.04129	0.8766	0.03176
HLA_DPB1_04	33049368	0.007588	0.7889	0.8315	0.03722	0.8055	0.01543
HLA_DPB1_05	33049368	0.03031	1.141	1.16	0.01777	1.168	0.01366
HLA_DPB1_0501	33049368	0.03031	1.141	1.16	0.01777	1.168	0.01366
HLA_DQA1_0102	32608306	2.963e-10	1.589	1.283	0.002812	1.212	0.02285
HLA_DQA1_0301	32608306	0.0002267	0.5857	0.6796	0.009431	0.6157	0.001256
HLA_DQB1_03	32631061	6.909e-15	0.6188	0.7349	8.541e-06	0.8513	0.0451
HLA_DQB1_0301	32631061	5.515e-13	0.5508	0.6317	1.426e-07	NA	NA
HLA_DQB1_0302	32631061	0.000171	0.5907	0.6843	0.007756	0.6187	0.0008584
HLA_DQB1_0502	32631061	0.003476	1.473	1.755	3.149e-05	1.623	0.000395
HLA_DQB1_0604	32631061	0.0007906	0.4156	0.5024	0.01125	0.4499	0.003437
HLA_DRB1_0406	32552064	9.357e-05	0.549	0.6337	0.003967	0.5738	0.000513
HLA_DRB1_1404	32552064	0.001622	0.2856	0.3362	0.0107	0.3073	0.005897
HLA_DRB1_16	32552064	0.009754	1.571	1.897	0.0003857	1.777	0.001563
HLA_DRB1_1602	32552064	0.009754	1.571	1.897	0.0003857	1.777	0.001563
